# Supplementary material for: The relative resistance of children to sepsis mortality: from pathways to drug candidates
Source: Mol Syst Biol. 2018 May 17;14(5):e7998. doi: 10.15252/msb.20177998 (PMC5974511; doi:10.15252/msb.20177998)
Supplement: Supplementary file 3 — Table EV1 [file MSB-14-e7998-s003.zip › MSB-17-7998R_TableEV1/READ_ME_TableEV1.txt]

Table EV1 - Pathprint clusters A-D: Detailed.
 
The Pathprint methodology maps rank-normalized gene expression to pathway expression. The ranks are then used to estimate a pathway activation score. Comparison of a pathway activation score with its global distribution (throughout all of GEO) produces a probability of expression (POE) for each pathway. This probability is then transformed into a ternary score, representing pathway activity in a group as significantly down-regulated  (-1), unregulated (0), or up-regulated (+1). To simplify our analysis of the pathways, comparisons of adults and children were broken down into specific clusters (A-D) with a particular pattern of pathway expression (as described in the text and Table 3.)  This table shows a more detailed breakdown of the Pathprint cluster pathways described in Table 3 including the number of individuals (children and adults) with each ternary score as well as the exact percentages of the adult or child groups that match the particular filter criterion for each cluster (as described in the text and Table 3.) *U=unregulated
