# Supplementary material for: The relative resistance of children to sepsis mortality: from pathways to drug candidates
Source: Mol Syst Biol. 2018 May 17;14(5):e7998. doi: 10.15252/msb.20177998 (PMC5974511; doi:10.15252/msb.20177998)
Supplement: Supplementary file 3 — Table EV1 [file MSB-14-e7998-s003.zip › MSB-17-7998R_TableEV1/MSB-17-7998R_TableEV1.xlsx]

## Sheet: Sheet1
Cluster	Pathway	Pathprint Scores Summary (-1=Down, 0=Unregulated, +1=Up)						P value	% of Group Fulfilling Filtering Criterion
		-1 child	0 child	+1 child	-1 adult	0 adult	+1 adult		Children	Adults
A	IL-2 down reg. targets (Netpath)	91	2	2	0	5	162	1.87e-88	95.8	97
A	Shigellosis (KEGG)	90	3	2	0	7	160	2.04e-88	94.7	95.8
A	Endocytosis (KEGG)	83	7	5	0	1	166	1.95e-56	87.4	99.4
A	B Cell Receptor down reg. targets (Netpath)	92	1	2	0	26	141	1.69e-109	96.8	84.4
A	Signaling by NGF (Reactome)	82	10	3	0	8	159	9.11e-66	86.3	95.2
A	Pathogenic Escherichia coli infection (KEGG)	93	0	2	0	30	137	1.51e-113	97.9	82
A	Pentose Phosphate Pathway (Wikipathways)	83	4	8	0	2	165	1.8e-50	87.4	98.8
A	EGFR1 Signaling Pathway (Wikipathways)	77	15	3	0	1	166	6.46e-57	81.1	99.4
A	p38 MAPK Signaling Pathway (Wikipathways)	79	13	3	0	8	159	2.91e-62	83.2	95.2
A	{HCLS1,17} (Static Module)	93	0	2	30	1	136	1.28e-64	97.9	81.4
B	{MEIS1,22} (Static Module)	2	3	90	138	25	4	1.94e-97	94.7	82.6
B	Steroid Biosynthesis (Wikipathways)	2	8	85	151	14	2	3.9e-84	89.5	90.4
B	Steroid hormone biosynthesis (KEGG)	1	1	93	136	31	0	2.79e-128	97.9	81.4
B	Drug metabolism - cytochrome P450 (KEGG)	3	9	83	161	6	0	7.02e-66	87.4	96.4
B	Metabolism of xenobiotics by cytochrome P450 (KEGG)	2	9	84	163	4	0	2.55e-70	88.4	97.6
B	{CTNNB1,130} (Static Module)	2	3	90	158	9	0	2.71e-91	94.7	94.6
C	{EP300,115} (Static Module)	94	1	0	15	140	12	4.3e-75	98.9	U
C	{HDAC1,108} (Static Module)	94	1	0	11	149	7	2.46e-91	98.9	U
C	Keap1-Nrf2 Pathway (Wikipathways)	85	10	0	20	139	8	5.94e-48	89.5	U
C	Kit Receptor up reg. targets (Netpath)	87	8	0	22	143	2	1.92e-52	91.6	U
C	Sulfur relay system (KEGG)	82	12	1	31	135	1	1e-29	86.3	U
C	TGF beta receptor up reg. targets (Netpath)	89	6	0	15	152	0	2.87e-67	93.7	U
C	Viral myocarditis (KEGG)	80	15	0	28	136	3	2.03e-32	84.2	U
D	{FLI1,10} (Static Module)	0	27	68	0	128	39	7.52e-15	71.6	U
D	Melanoma (KEGG)	0	22	73	3	141	23	8.98e-26	76.8	U
D	Serotonin Transporter Activity (Wikipathways)	1	25	69	1	128	38	1.73e-14	72.6	U
D	Statin Pathway (Wikipathways)	0	4	91	28	124	15	4.3e-64	95.8	U
