# Supplementary material for: The relative resistance of children to sepsis mortality: from pathways to drug candidates
Source: Mol Syst Biol. 2018 May 17;14(5):e7998. doi: 10.15252/msb.20177998 (PMC5974511; doi:10.15252/msb.20177998)
Supplement: Supplementary file 4 — Table EV2 [file MSB-14-e7998-s004.zip]

Archive with 8 entries (5 files):
- MSB-17-7998R_TableEV2/
- MSB-17-7998R_TableEV2/READ_ME_TableEV2.txt
- MSB-17-7998R_TableEV2/MSB-17-7998R_TableEV2.xlsx
- __MACOSX/
- __MACOSX/._MSB-17-7998R_TableEV2
- __MACOSX/MSB-17-7998R_TableEV2/
- __MACOSX/MSB-17-7998R_TableEV2/._READ_ME_TableEV2.txt
- __MACOSX/MSB-17-7998R_TableEV2/._MSB-17-7998R_TableEV2.xlsx
