# Supplementary material for: The relative resistance of children to sepsis mortality: from pathways to drug candidates
Source: Mol Syst Biol. 2018 May 17;14(5):e7998. doi: 10.15252/msb.20177998 (PMC5974511; doi:10.15252/msb.20177998)
Supplement: Supplementary file 4 — Table EV2 [file MSB-14-e7998-s004.zip › MSB-17-7998R_TableEV2/MSB-17-7998R_TableEV2.xlsx]

## Sheet: Top50Pathways
	By Counts									By Percentage
Pathway	Child_-1	Child_0	Child_+1	Adult_-1	Adult_0	Adult_+1	ttestpvals.contrast	SD_adult	SD_child	%Child_-1	%Child_0	%Child_+1	%Adult_-1	%Adult_0	%Adult_+1	Up Adult, Down Children %Child_-1 + %Adult_ +1	Down Adult, Up Children %Child_+1 + %Adult -1	Both UP %Child_+1 + %Adult_+1	Both Down %Child_-1 + %Adult_-1
IL-2 down reg. targets (Netpath)	91	2	2	0	5	162	1.87e-88	0.170935	0.319924	95.7895	2.10526	2.10526	0	2.99401	97.006	192.795	2.10526	99.1113	95.7895
Shigellosis (KEGG)	90	3	2	0	7	160	2.04e-88	0.201	0.333967	94.7368	3.15789	2.10526	0	4.19162	95.8084	190.545	2.10526	97.9136	94.7368
Endocytosis (KEGG)	83	7	5	0	1	166	1.95e-56	0.0773823	0.504848	87.3684	7.36842	5.26316	0	0.598802	99.4012	186.77	5.26316	104.664	87.3684
Pentose Phosphate Pathway (Wikipathways)	83	4	8	0	2	165	1.8e-50	0.109105	0.581538	87.3684	4.21053	8.42105	0	1.1976	98.8024	186.171	8.42105	107.223	87.3684
Signalling by NGF (Reactome)	82	10	3	0	8	159	9.11e-66	0.214206	0.453183	86.3158	10.5263	3.15789	0	4.79042	95.2096	181.525	3.15789	98.3675	86.3158
B Cell Receptor down reg. targets (Netpath)	92	1	2	0	26	141	1.69e-109	0.36365	0.304869	96.8421	1.05263	2.10526	0	15.5689	84.4311	181.273	2.10526	86.5364	96.8421
EGFR1 Signaling Pathway (Wikipathways)	77	15	3	0	1	166	6.46e-57	0.0773823	0.487699	81.0526	15.7895	3.15789	0	0.598802	99.4012	180.454	3.15789	102.559	81.0526
Pathogenic Escherichia coli infection (KEGG)	93	0	2	0	30	137	1.51e-113	0.385042	0.288643	97.8947	0	2.10526	0	17.9641	82.0359	179.931	2.10526	84.1412	97.8947
{HCLS1,17} (Static Module)	93	0	2	30	1	136	1.28e-64	0.771162	0.288643	97.8947	0	2.10526	17.9641	0.598802	81.4371	179.332	20.0693	83.5424	115.859
p38 MAPK Signaling Pathway (Wikipathways)	79	13	3	0	8	159	2.91e-62	0.214206	0.474902	83.1579	13.6842	3.15789	0	4.79042	95.2096	178.367	3.15789	98.3675	83.1579
T Cell Receptor down reg. targets (Netpath)	72	17	6	0	2	165	3.59e-48	0.109105	0.584802	75.7895	17.8947	6.31579	0	1.1976	98.8024	174.592	6.31579	105.118	75.7895
Notch signaling pathway (KEGG)	73	18	4	0	11	156	1.03e-54	0.248798	0.534792	76.8421	18.9474	4.21053	0	6.58683	93.4132	170.255	4.21053	97.6237	76.8421
Neurotrophin signaling pathway (KEGG)	70	20	5	0	14	153	1.39e-50	0.27797	0.569867	73.6842	21.0526	5.26316	0	8.38323	91.6168	165.301	5.26316	96.8799	73.6842
IL-6 Signaling Pathway (Wikipathways)	62	19	14	0	0	167	2.93e-35	0	0.74196	65.2632	20	14.7368	0	0	100	165.263	14.7368	114.737	65.2632
Collecting duct acid secretion (KEGG)	63	18	14	0	2	165	1.89e-35	0.109105	0.741809	66.3158	18.9474	14.7368	0	1.1976	98.8024	165.118	14.7368	113.539	66.3158
Metabolism of porphyrins (Reactome)	76	6	13	2	25	140	6.66e-39	0.410437	0.708768	80	6.31579	13.6842	1.1976	14.9701	83.8323	163.832	14.8818	97.5165	81.1976
Apoptosis (Reactome)	94	1	0	5	55	107	4.76e-87	0.547176	0.102598	98.9474	1.05263	0	2.99401	32.9341	64.0719	163.019	2.99401	64.0719	101.941
SNARE interactions in vesicular transport (KEGG)	60	12	23	0	4	163	6.24e-28	0.15336	0.85421	63.1579	12.6316	24.2105	0	2.39521	97.6048	160.763	24.2105	121.815	63.1579
Lysosome (KEGG)	60	18	17	0	6	161	5.58e-32	0.186671	0.782364	63.1579	18.9474	17.8947	0	3.59281	96.4072	159.565	17.8947	114.302	63.1579
Delta-Notch Signaling Pathway (Wikipathways)	85	9	1	1	49	117	4.12e-85	0.474819	0.353197	89.4737	9.47368	1.05263	0.598802	29.3413	70.0599	159.534	1.65143	71.1125	90.0725
Signaling of Hepatocyte Growth Factor Receptor (Wikipathways)	70	16	9	0	26	141	2.77e-42	0.36365	0.650953	73.6842	16.8421	9.47368	0	15.5689	84.4311	158.115	9.47368	93.9048	73.6842
Glycogen Metabolism (Wikipathways)	68	12	15	1	22	144	4.42e-34	0.368577	0.753937	71.5789	12.6316	15.7895	0.598802	13.1737	86.2275	157.806	16.3883	102.017	72.1777
Heme Biosynthesis (Wikipathways)	73	9	13	8	25	134	8.87e-36	0.531729	0.715373	76.8421	9.47368	13.6842	4.79042	14.9701	80.2395	157.082	18.4746	93.9237	81.6325
IL-9 Signaling Pathway (Wikipathways)	54	11	30	0	0	167	1.52e-23	0	0.910558	56.8421	11.5789	31.5789	0	0	100	156.842	31.5789	131.579	56.8421
mTOR signaling pathway (KEGG)	93	0	2	2	68	97	5.71e-88	0.520415	0.288643	97.8947	0	2.10526	1.1976	40.7186	58.0838	155.979	3.30287	60.1891	99.0923
Fatty Acid Beta Oxidation (Wikipathways)	79	7	9	5	41	121	1.21e-43	0.523111	0.622461	83.1579	7.36842	9.47368	2.99401	24.5509	72.4551	155.613	12.4677	81.9288	86.1519
G13 Signaling Pathway (Wikipathways)	81	6	8	0	52	115	4.92e-47	0.464449	0.591655	85.2632	6.31579	8.42105	0	31.1377	68.8623	154.125	8.42105	77.2833	85.2632
IL-7 Signaling Pathway (Wikipathways)	63	19	13	0	21	146	5.92e-35	0.332563	0.727018	66.3158	20	13.6842	0	12.5749	87.4251	153.741	13.6842	101.109	66.3158
{RAB5A,41} (Static Module)	85	7	3	7	53	107	3.59e-64	0.570984	0.428022	89.4737	7.36842	3.15789	4.19162	31.7365	64.0719	153.546	7.34951	67.2298	93.6653
Notch Signaling Pathway (Wikipathways)	54	30	11	0	7	160	5.37e-36	0.201	0.696013	56.8421	31.5789	11.5789	0	4.19162	95.8084	152.65	11.5789	107.387	56.8421
Long-term potentiation (KEGG)	57	23	15	0	14	153	3.14e-32	0.27797	0.753937	60	24.2105	15.7895	0	8.38323	91.6168	151.617	15.7895	107.406	60
EBV LMP1 signaling (Wikipathways)	52	35	8	0	7	160	7.15e-39	0.201	0.649231	54.7368	36.8421	8.42105	0	4.19162	95.8084	150.545	8.42105	104.229	54.7368
B Cell Receptor Signaling Pathway (Wikipathways)	52	41	2	6	2	159	1.67e-50	0.386725	0.54269	54.7368	43.1579	2.10526	3.59281	1.1976	95.2096	149.946	5.69808	97.3148	58.3297
{CASP3,41} (Static Module)	46	25	24	0	0	167	1.33e-25	0	0.830952	48.4211	26.3158	25.2632	0	0	100	148.421	25.2632	125.263	48.4211
Osteopontin Signaling (Wikipathways)	51	28	16	1	8	158	1.09e-30	0.262072	0.758675	53.6842	29.4737	16.8421	0.598802	4.79042	94.6108	148.295	17.4409	111.453	54.283
{SNX1,11} (Static Module)	91	2	2	24	56	87	2.34e-54	0.724916	0.319924	95.7895	2.10526	2.10526	14.3713	33.5329	52.0958	147.885	16.4765	54.2011	110.161
Apoptosis Modulation by HSP70 (Wikipathways)	47	12	36	0	4	163	1.92e-19	0.15336	0.932432	49.4737	12.6316	37.8947	0	2.39521	97.6048	147.078	37.8947	135.5	49.4737
Other glycan degradation (KEGG)	66	14	15	16	22	129	7.99e-28	0.642561	0.755273	69.4737	14.7368	15.7895	9.58084	13.1737	77.2455	146.719	25.3703	93.035	79.0545
Inositol phosphate metabolism (KEGG)	75	13	7	1	54	112	4.7e-44	0.486081	0.595429	78.9474	13.6842	7.36842	0.598802	32.3353	67.0659	146.013	7.96722	74.4343	79.5462
Epithelial cell signaling in Helicobacter pylori infection (KEGG)	44	30	21	0	1	166	5.2e-27	0.0773823	0.795142	46.3158	31.5789	22.1053	0	0.598802	99.4012	145.717	22.1053	121.506	46.3158
Apoptosis Modulation and Signaling (Wikipathways)	69	18	8	0	45	122	1.32e-40	0.445014	0.6344	72.6316	18.9474	8.42105	0	26.9461	73.0539	145.685	8.42105	81.4749	72.6316
{CDK5,14} (Static Module)	95	0	0	26	65	76	6e-54	0.72407	0	100	0	0	15.5689	38.9222	45.509	145.509	15.5689	45.509	115.569
Phagosome (KEGG)	45	42	8	0	5	162	1.67e-37	0.170935	0.640723	47.3684	44.2105	8.42105	0	2.99401	97.006	144.374	8.42105	105.427	47.3684
NLR proteins (Wikipathways)	84	5	6	2	72	93	7.63e-50	0.523042	0.525498	88.4211	5.26316	6.31579	1.1976	43.1138	55.6886	144.11	7.51339	62.0044	89.6187
Chronic myeloid leukemia (KEGG)	80	10	5	0	68	99	6.97e-51	0.492788	0.52379	84.2105	10.5263	5.26316	0	40.7186	59.2814	143.492	5.26316	64.5446	84.2105
FAS pathway and Stress induction of HSP regulation (Wikipathways)	74	15	6	1	57	109	5.95e-45	0.491835	0.577286	77.8947	15.7895	6.31579	0.598802	34.1317	65.2695	143.164	6.91459	71.5853	78.4935
{GAPDH,13} (Static Module)	92	1	2	33	57	77	2.73e-46	0.769944	0.304869	96.8421	1.05263	2.10526	19.7605	34.1317	46.1078	142.95	21.8657	48.213	116.603
TNF-alpha/NF-kB Signaling Pathway (Wikipathways)	94	1	0	18	76	73	7.12e-61	0.662626	0.102598	98.9474	1.05263	0	10.7784	45.509	43.7126	142.66	10.7784	43.7126	109.726
IL-2 Signaling Pathway (Wikipathways)	45	38	12	0	10	157	4.82e-33	0.237978	0.696013	47.3684	40	12.6316	0	5.98802	94.012	141.38	12.6316	106.644	47.3684
Estrogen signaling pathway (Wikipathways)	58	16	21	0	33	134	5.2e-25	0.39939	0.828928	61.0526	16.8421	22.1053	0	19.7605	80.2395	141.292	22.1053	102.345	61.0526

## Sheet: Gene List
Gene	Frequency in Pathways
MAPK1	18
MAPK3	16
MAPK8	14
AKT1	14
NFKB1	13
MAP2K1	13
PIK3R1	12
IKBKB	11
NFKBIA	11
RELA	11
GRB2	11
JUN	11
MAP2K2	11
HRAS	10
CHUK	10
MAPK14	10
RAC1	10
SHC1	10
PIK3CA	10
PIK3R2	10
PTPN11	10
RAF1	10
SOS1	9
STAT3	9
CASP9	9
CASP3	9
CDC42	8
CRK	8
STAT1	8
HDAC1	8
PIK3CB	8
GSK3B	8
CASP7	8
CRKL	7
IKBKG	7
MAPKAPK2	7
PIK3CD	7
PIK3CG	7
PLCG1	7
RPS6KA1	7
BAD	7
BRAF	7
RPS6KB1	7
BCL2	7
RHOA	6
SRC	6
TRAF6	6
CBL	6
FYN	6
CREB1	6
ELK1	6
MAP3K1	6
MAP3K7	6
PTK2B	6
FOXO1	6
GAB1	6
JAK1	6
KRAS	6
PLCG2	6
RPS6KA2	6
RPS6KA3	6
STAT5B	6
HDAC2	6
PRKCD	6
ARHGDIB	6
LYN	6
RB1	6
CASP8	6
TNF	6
SMAD3	5
CBLB	5
HCLS1	5
PRKCA	5
CSK	5
MAPK9	5
MAPK10	5
RIPK2	5
MYC	5
TRADD	5
RIPK1	5
RPS6KA5	5
FOS	5
NRAS	5
SOS2	5
STAT5A	5
VAV1	5
YWHAB	5
SOCS3	5
GAB2	5
BCL2L11	5
CDKN1B	5
AKT2	5
FOXO3	5
IRS1	5
PPP2CA	5
PSEN1	5
PSEN2	5
ADAM17	5
CALM3	5
CALM2	5
CALM1	5
CASP2	5
IRS2	5
CREBBP	5
BAX	5
CYCS	5
CASP6	5
CASP10	5
FADD	5
PTK2	5
CLTC	4
EGFR	4
IL2RG	4
PRKCI	4
PRKCZ	4
RAB5A	4
YWHAQ	4
ABL1	4
ITGB1	4
NCK1	4
ROCK1	4
WAS	4
WASL	4
IL8	4
MAPK11	4
MAPK13	4
MAPK12	4
DAXX	4
HSPB1	4
MAP2K4	4
JAK2	4
MAP3K3	4
PAK1	4
PRKCB	4
MAP2K5	4
PTPN6	4
PIK3R3	4
AKT3	4
NCSTN	4
RAPGEF1	4
IRAK1	4
APH1A	4
PPP2R1A	4
PRKACA	4
RAP1A	4
CAMK4	4
IQGAP2	4
LCK	4
LMNA	4
TCIRG1	4
ATP6V0A2	4
ATP6V0D2	4
ATP6V0A4	4
ATP6V0C	4
ATP6V0A1	4
ATP6V0D1	4
EP300	4
FASLG	4
APAF1	4
BIRC2	4
FAS	4
TNFRSF1A	4
CFLAR	4
HSP90AA1	4

## Sheet: GO (Enrichr)
Top Gene Ontology (GO) Biological Processes Generated by Enrichr from Gene List
Name	P-value	Adjusted P-value	Z-score	Combined Score
immune response-regulating cell surface receptor signaling pathway (GO:0002768)	0.000000000000000000000000000000000000000000000000000000000000000000000000000041605482313313825797992985656499648490727052774844174395218063498515481736321904365091699720221784646439559238626413906840428484338546793198014678377440579800332520593217842890137586812459961904675509458684246055781841278076171875	0.00000000000000000000000000000000000000000000000000000000000000000000000003912302186861943450142123193994564494567013370580938490630394665374645246068878239403692404385668619986441760432439528620062258445059542833580300666206109772626127067552281249489362809079739946582776610739529132843017578125	-3.57761	604.713
Fc receptor signaling pathway (GO:0038093)	0.00000000000000000000000000000000000000000000000000000000000000000000001903106855990037094950769787996249820202910751139670217473870103671860394355651953098960300599546431686540932608354757135320780548836499936617175141115353178051255405443372629818721275540838178130798041820526123046875	0.0000000000000000000000000000000000000000000000000000000000000000000134216611018697368986742713123412553080750455410514609379118479397136676476241342712073770275754123193323232227114133152115005099342869008595777011359860212072755040004813642529057915453449822962284088134765625	-3.78042	590.81
neurotrophin TRK receptor signaling pathway (GO:0048011)	0.0000000000000000000000000000000000000000000000000000000000000000000000000000000000000000000000000000000015601190456920959738519780144156347425683128766786484280146040804661623807907314566765078286721199032975615945681890170453701018379601430584115886371434994409158152624560706230155897138828238986163148234945928161523745549968638874139270627066354852943686447319660004495744942687451839447021484…	0.00000000000000000000000000000000000000000000000000000000000000000000000000000000000000000000000000000440109582789740249942491691761424990309468991805620637277645476953585681012791701698952355895914025031224516910804599094978114206122044884922764932856144713957417307942349937897423729040116488629693531108018925287210126821342813790332260470171735732003437391313127591274678707122802734375	-2.43282	567.776
neurotrophin signaling pathway (GO:0038179)	0.00000000000000000000000000000000000000000000000000000000000000000000000000000000000000000000000000000000589219484844306676959941390069847394048257044419701519802559802712264361437569808842824792219388870931902988052142379648823072583888602078977090500604149683992308361267867428006910470599382670889843853596385840616086869246227714849105525249405425773142376544289078310612239874899387359619140625	0.0000000000000000000000000000000000000000000000000000000000000000000000000000000000000000000000000000083109408337289455693128813081844221995822017528647678353349248014805864113220072078155026778997358153668526398636566321394267400827127477137142750594372523949821404072587861975687751471753239356774640728534942165290811230880125422615216150581366090499546572800682042725384235382080078125	-2.4299	565.549
Fc-epsilon receptor signaling pathway (GO:0038095)	4.68221e-60	1.88693e-57	-3.90522	510.07
immune response-activating signal transduction (GO:0002757)	0.00000000000000000000000000000000000000000000000000000000000000009246337765811402548116706526297080271352790461950953448526480578406862879719250154430054281217741569249689292580998060093070916462114077749708375279041907526984822585092160807107575237751007080078125	0.0000000000000000000000000000000000000000000000000000000000000521678376747079348362381024035817033324119424182790719304427234634693490516190200443206034249094481376058453123223845971502891659548860992113502321686191974536850324284387170337140560150146484375	-3.58893	506.428
activation of immune response (GO:0002253)	0.00000000000000000000000000000000000000000000000000000000000008863946903077738277310521982390919660083960958532310246108931042827763699458310611490935518286744273314882020810130036197963986611741781722129531083582444639379360751263448037207126617431640625	4.16753e-59	-3.4474	463.417
immune response-activating cell surface receptor signaling pathway (GO:0002429)	1.77002e-38	1.04026e-36	-3.59996	298.27
epidermal growth factor receptor signaling pathway (GO:0007173)	6.02359e-57	1.88806e-54	-2.34517	290.107
fibroblast growth factor receptor signaling pathway (GO:0008543)	3.15234e-57	1.11159e-54	-2.32983	289.443
ERBB signaling pathway (GO:0038127)	1.35403e-56	3.81972e-54	-2.35123	289.201
cellular response to fibroblast growth factor stimulus (GO:0044344)	1.14656e-54	2.94041e-52	-2.35126	278.99
response to fibroblast growth factor (GO:0071774)	3.40299e-54	7.99987e-52	-2.35268	276.805
positive regulation of kinase activity (GO:0033674)	1.10086e-50	2.38886e-48	-2.4405	267.609
cellular response to organonitrogen compound (GO:0071417)	1.89451e-47	2.54496e-45	-2.51312	258.052
cellular response to nitrogen compound (GO:1901699)	2.31494e-47	2.96838e-45	-2.50372	256.702
response to peptide (GO:1901652)	5.02146e-49	8.85346e-47	-2.41123	255.689
cellular response to peptide (GO:1901653)	1.05308e-47	1.56354e-45	-2.41119	248.76
cellular response to peptide hormone stimulus (GO:0071375)	4.12416e-47	4.84761e-45	-2.39255	244.131
MAPK cascade (GO:0000165)	2.56173e-49	4.81776e-47	-2.2201	236.771
response to peptide hormone (GO:0043434)	6.09492e-46	6.36806e-44	-2.37661	236.383
cellular response to hormone stimulus (GO:0032870)	9.17438e-45	8.92446e-43	-2.43342	235.609
positive regulation of protein kinase activity (GO:0045860)	4.61637e-45	4.65099e-43	-2.39851	233.793
TRIF-dependent toll-like receptor signaling pathway (GO:0035666)	1.26629e-49	2.55157e-47	-2.14655	230.292
signal transduction by phosphorylation (GO:0023014)	1.46012e-47	2.05951e-45	-2.23635	230.107

## Sheet: GO (ToppFun)
Top Gene Ontology (GO) Biological Processes Generated by ToppFun from Gene List
ID	Name	pValue	FDR B&H*	FDR B&Y**	Bonferroni	Genes from Input	Genes in Annotation			*Benjamini and Hochberg (1995)
GO:0044093	positive regulation of molecular function	1.254e-79	6.201e-76	5.633e-75	6.201e-76	117	1899			**Benjamini and Yekutieli (2001)
GO:0006468	protein phosphorylation	7.71e-77	1.907e-73	1.732e-72	3.814e-73	116	1954
GO:0051247	positive regulation of protein metabolic process	6.65e-74	1.097e-70	9.961e-70	3.29e-70	107	1613
GO:0009967	positive regulation of signal transduction	1.546e-73	1.912e-70	1.737e-69	7.649e-70	104	1488
GO:0043067	regulation of programmed cell death	9.522e-72	9.421e-69	8.558e-68	4.711e-68	104	1549
GO:0012501	programmed cell death	2.54e-71	2.094e-68	1.902e-67	1.256e-67	112	1963
GO:0023056	positive regulation of signaling	3.205e-71	2.265e-68	2.058e-67	1.586e-67	106	1662
GO:0042981	regulation of apoptotic process	6.422e-71	3.971e-68	3.607e-67	3.177e-67	103	1532
GO:0006915	apoptotic process	9.899e-71	5.441e-68	4.943e-67	4.897e-67	111	1934
GO:0043085	positive regulation of catalytic activity	1.21e-70	5.656e-68	5.138e-67	5.988e-67	104	1588
GO:0010647	positive regulation of cell communication	1.258e-70	5.656e-68	5.138e-67	6.222e-67	106	1684
GO:0010941	regulation of cell death	6.841e-70	2.82e-67	2.562e-66	3.384e-66	105	1663
GO:0002764	immune response-regulating signaling pathway	1.028e-69	3.912e-67	3.553e-66	5.085e-66	72	503
GO:0002682	regulation of immune system process	8.015e-69	2.832e-66	2.573e-65	3.965e-65	101	1514
GO:1902531	regulation of intracellular signal transduction	5.565e-68	1.835e-65	1.667e-64	2.753e-64	106	1786
GO:0032270	positive regulation of cellular protein metabolic process	1.566e-67	4.842e-65	4.398e-64	7.747e-64	100	1514
GO:0002768	immune response-regulating cell surface receptor signaling pathway	3.803e-67	1.107e-64	1.005e-63	1.881e-63	64	366
GO:1902533	positive regulation of intracellular signal transduction	5.644e-66	1.544e-63	1.403e-62	2.792e-62	85	958
GO:0007169	transmembrane receptor protein tyrosine kinase signaling pathway	5.931e-66	1.544e-63	1.403e-62	2.934e-62	77	702
GO:0050776	regulation of immune response	4.008e-64	9.914e-62	9.006e-61	1.983e-60	82	902
GO:0007167	enzyme linked receptor protein signaling pathway	1.23e-63	2.898e-61	2.633e-60	6.086e-60	85	1021
GO:0042325	regulation of phosphorylation	1.551e-62	3.488e-60	3.168e-59	7.673e-59	96	1512
GO:1901698	response to nitrogen compound	4.088e-61	8.792e-59	7.987e-58	2.022e-57	82	982
GO:0010243	response to organonitrogen compound	3.56e-60	7.338e-58	6.666e-57	1.761e-56	78	867
GO:0002684	positive regulation of immune system process	6.839e-60	1.353e-57	1.229e-56	3.383e-56	81	980

## Sheet: GO Overlap (Both Methods)
Top GO Biological Processes (Enrichr)	Top GO Biological Processes (ToppFun)
immune response-regulating cell surface receptor signaling pathway	positive regulation of molecular function
Fc receptor signaling pathway	protein phosphorylation
neurotrophin TRK receptor signaling pathway	positive regulation of protein metabolic process
neurotrophin signaling pathway	positive regulation of signal transduction
Fc-epsilon receptor signaling pathway	regulation of programmed cell death
immune response-activating signal transduction	programmed cell death
activation of immune response	positive regulation of signaling
immune response-activating cell surface receptor signaling pathway	regulation of apoptotic process
epidermal growth factor receptor signaling pathway	apoptotic process
fibroblast growth factor receptor signaling pathway	positive regulation of catalytic activity
ERBB signaling pathway	positive regulation of cell communication
cellular response to fibroblast growth factor stimulus	regulation of cell death
response to fibroblast growth factor	immune response-regulating signaling pathway
positive regulation of kinase activity	regulation of immune system process
response to organonitrogen compound	regulation of intracellular signal transduction
response to nitrogen compound	positive regulation of cellular protein metabolic process
response to peptide	immune response-regulating cell surface receptor signaling pathway
cellular response to peptide	positive regulation of intracellular signal transduction
cellular response to peptide hormone stimulus	transmembrane receptor protein tyrosine kinase signaling pathway
MAPK cascade	regulation of immune response
response to peptide hormone	enzyme linked receptor protein signaling pathway
cellular response to hormone stimulus	regulation of phosphorylation
positive regulation of protein kinase activity	response to nitrogen compound
TRIF-dependent toll-like receptor signaling pathway	response to organonitrogen compound
signal transduction by phosphorylation	positive regulation of immune system process
