# Supplementary material for: The relative resistance of children to sepsis mortality: from pathways to drug candidates
Source: Mol Syst Biol. 2018 May 17;14(5):e7998. doi: 10.15252/msb.20177998 (PMC5974511; doi:10.15252/msb.20177998)
Supplement: Supplementary file 5 — Table EV3 [file MSB-14-e7998-s005.zip › MSB-17-7998R_TableEV3/MSB-17-7998R_TableEV3.xlsx]

## Sheet: Top 50 Pathways
	By Counts									By Percentage
Pathway	Child_-1	Child_0	Child_+1	Adult_-1	Adult_0	Adult_+1	ttestpvals.contrast	SD_adult	SD_child	%Child_-1	%Child_0	%Child_+1	%Adult_-1	%Adult_0	%Adult_+1	Up Adult, Down Children %Child_-1 + %Adult_ +1	Down Adult, Up Children %Child_+1 + %Adult -1	Both UP %Child_+1 + %Adult_+1	Both Down %Child_-1 + %Adult_-1
{CTNNB1,130} (Static Module)	2	3	90	158	9	0	2.71e-91	0.226484	0.333967	2.10526	3.15789	94.7368	94.6108	5.38922	0	2.10526	189.348	94.7368	96.716
Metabolism of xenobiotics by cytochrome P450 (KEGG)	2	9	84	163	4	0	2.55e-70	0.15336	0.4024	2.10526	9.47368	88.4211	97.6048	2.39521	0	2.10526	186.026	88.4211	99.7101
Drug metabolism - cytochrome P450 (KEGG)	3	9	83	161	6	0	7.02e-66	0.186671	0.445206	3.15789	9.47368	87.3684	96.4072	3.59281	0	3.15789	183.776	87.3684	99.5651
Steroid Biosynthesis (Wikipathways)	2	8	85	151	14	2	3.9e-84	0.347624	0.39254	2.10526	8.42105	89.4737	90.4192	8.38323	1.1976	3.30287	179.893	90.6713	92.5244
Steroid hormone biosynthesis (KEGG)	1	1	93	136	31	0	2.79e-128	0.389976	0.228437	1.05263	1.05263	97.8947	81.4371	18.5629	0	1.05263	179.332	97.8947	82.4898
{MEIS1,22} (Static Module)	2	3	90	138	25	4	1.94e-97	0.455747	0.333967	2.10526	3.15789	94.7368	82.6347	14.9701	2.39521	4.50047	177.372	97.1321	84.74
{PAX6,19} (Static Module)	3	1	91	133	31	3	6.3e-90	0.457879	0.364432	3.15789	1.05263	95.7895	79.6407	18.5629	1.79641	4.9543	175.43	97.5859	82.7986
Nicotine metabolism (Wikipathways)	5	4	86	130	24	13	4.56e-61	0.606342	0.483085	5.26316	4.21053	90.5263	77.8443	14.3713	7.78443	13.0476	168.371	98.3107	83.1075
metapathway biotransformation (Wikipathways)	1	6	88	126	41	0	1.69e-99	0.431683	0.314986	1.05263	6.31579	92.6316	75.4491	24.5509	0	1.05263	168.081	92.6316	76.5017
{SHH,13} (Static Module)	10	26	59	162	5	0	2.34e-38	0.170935	0.682036	10.5263	27.3684	62.1053	97.006	2.99401	0	10.5263	159.111	62.1053	107.532
GPCRs, Class C Metabotropic glutamate, pheromone (Wikipathways)	1	4	90	104	50	13	1.92e-72	0.637262	0.284737	1.05263	4.21053	94.7368	62.2754	29.9401	7.78443	8.83706	157.012	102.521	63.3281
Retinol metabolism (KEGG)	1	1	93	98	50	19	2.29e-65	0.692597	0.228437	1.05263	1.05263	97.8947	58.6826	29.9401	11.3772	12.4299	156.577	109.272	59.7353
{GNAT3,28} (Static Module)	0	1	94	96	62	9	2.82e-76	0.599581	0.102598	0	1.05263	98.9474	57.485	37.1257	5.38922	5.38922	156.432	104.337	57.485
Basal cell carcinoma (KEGG)	2	19	74	130	37	0	2.27e-62	0.416543	0.477489	2.10526	20	77.8947	77.8443	22.1557	0	2.10526	155.739	77.8947	79.9496
Heart Development (Wikipathways)	0	29	66	144	22	1	5.7e-64	0.368577	0.462962	0	30.5263	69.4737	86.2275	13.1737	0.598802	0.598802	155.701	70.0725	86.2275
Glucuronidation (Wikipathways)	4	4	87	105	43	19	2.13e-53	0.692962	0.443442	4.21053	4.21053	91.5789	62.8743	25.7485	11.3772	15.5878	154.453	102.956	67.0848
Hypertrophic cardiomyopathy (HCM) (KEGG)	3	4	88	103	55	9	5.42e-66	0.596626	0.398766	3.15789	4.21053	92.6316	61.6766	32.9341	5.38922	8.54712	154.308	98.0208	64.8345
Hedgehog signaling pathway (KEGG)	4	13	78	119	47	1	9.61e-57	0.469701	0.509045	4.21053	13.6842	82.1053	71.2575	28.1437	0.598802	4.80933	153.363	82.7041	75.468
Linoleic acid metabolism (KEGG)	0	2	93	91	31	45	2.79e-43	0.861944	0.144321	0	2.10526	97.8947	54.491	18.5629	26.9461	26.9461	152.386	124.841	54.491
Tyrosine metabolism (KEGG)	16	29	50	164	3	0	4.28e-31	0.13322	0.756754	16.8421	30.5263	52.6316	98.2036	1.79641	0	16.8421	150.835	52.6316	115.046
{DNM1,22} (Static Module)	0	2	93	88	60	19	1.31e-62	0.687632	0.144321	0	2.10526	97.8947	52.6946	35.9281	11.3772	11.3772	150.589	109.272	52.6946
Taste transduction (KEGG)	0	2	93	82	55	30	8.84e-52	0.75971	0.144321	0	2.10526	97.8947	49.1018	32.9341	17.9641	17.9641	146.997	115.859	49.1018
Th1/Th2 (Wikipathways)	1	1	93	82	59	26	7.72e-55	0.73313	0.228437	1.05263	1.05263	97.8947	49.1018	35.3293	15.5689	16.6215	146.997	113.464	50.1544
Olfactory transduction (KEGG)	0	0	95	78	30	59	2.23e-35	0.901265	0	0	0	100	46.7066	17.9641	35.3293	35.3293	146.707	135.329	46.7066
Glucocorticoid &amp; Mineralcorticoid Metabolism (Wikipathways)	1	3	91	85	51	31	7.1e-50	0.77046	0.26771	1.05263	3.15789	95.7895	50.8982	30.5389	18.5629	19.6155	146.688	114.352	51.9508
Vitamin digestion and absorption (KEGG)	1	2	92	83	58	26	2.36e-54	0.734457	0.249074	1.05263	2.10526	96.8421	49.7006	34.7305	15.5689	16.6215	146.543	112.411	50.7532
{PRKG1,21} (Static Module)	1	3	91	84	71	12	1.11e-68	0.625551	0.26771	1.05263	3.15789	95.7895	50.2994	42.515	7.18563	8.23826	146.089	102.975	51.352
Glycosaminoglycan biosynthesis - heparan sulfate (KEGG)	1	10	84	91	70	6	2.64e-67	0.568959	0.364432	1.05263	10.5263	88.4211	54.491	41.9162	3.59281	4.64545	142.912	92.0139	55.5436
ACE Inhibitor Pathway (Wikipathways)	0	3	92	75	78	14	7.14e-66	0.633971	0.175804	0	3.15789	96.8421	44.9102	46.7066	8.38323	8.38323	141.752	105.225	44.9102
Ascorbate and aldarate metabolism (KEGG)	21	17	57	133	34	0	1.24e-24	0.403881	0.827441	22.1053	17.8947	60	79.6407	20.3593	0	22.1053	139.641	60	101.746
Glycine, serine and threonine metabolism (KEGG)	14	28	53	136	31	0	8.11e-30	0.389976	0.736506	14.7368	29.4737	55.7895	81.4371	18.5629	0	14.7368	137.227	55.7895	96.174
{ACY1,11} (Static Module)	2	11	82	85	63	19	7.44e-48	0.685109	0.420632	2.10526	11.5789	86.3158	50.8982	37.7246	11.3772	13.4825	137.214	97.693	53.0035
{SDC1,30} (Static Module)	15	25	55	130	37	0	2.24e-28	0.416543	0.752004	15.7895	26.3158	57.8947	77.8443	22.1557	0	15.7895	135.739	57.8947	93.6338
Dilated cardiomyopathy (KEGG)	3	10	82	82	76	9	7.08e-51	0.596626	0.453183	3.15789	10.5263	86.3158	49.1018	45.509	5.38922	8.54712	135.418	91.705	52.2597
{TJP1,26} (Static Module)	3	21	71	101	66	0	8.18e-49	0.490366	0.519065	3.15789	22.1053	74.7368	60.479	39.521	0	3.15789	135.216	74.7368	63.6369
{MLLT4,12} (Static Module)	3	4	88	71	96	0	2.89e-63	0.495853	0.398766	3.15789	4.21053	92.6316	42.515	57.485	0	3.15789	135.147	92.6316	45.6729
{GLI1,45} (Static Module)	11	45	39	156	11	0	4.74e-33	0.248798	0.666424	11.5789	47.3684	41.0526	93.4132	6.58683	0	11.5789	134.466	41.0526	104.992
Signaling by FGFR (Reactome)	0	3	92	62	96	9	7.19e-71	0.5713	0.175804	0	3.15789	96.8421	37.1257	57.485	5.38922	5.38922	133.968	102.231	37.1257
{NRP1,11} (Static Module)	5	31	59	120	38	9	5.63e-38	0.576767	0.595241	5.26316	32.6316	62.1053	71.8563	22.7545	5.38922	10.6524	133.962	67.4945	77.1194
Phenylalanine metabolism (KEGG)	14	28	53	127	37	3	1.22e-27	0.477999	0.736506	14.7368	29.4737	55.7895	76.0479	22.1557	1.79641	16.5332	131.837	57.5859	90.7847
Caffeine metabolism (KEGG)	5	6	84	69	31	67	2.78e-19	0.90506	0.497924	5.26316	6.31579	88.4211	41.3174	18.5629	40.1198	45.3829	129.738	128.541	46.5805
Complement Activation, Classical Pathway (Wikipathways)	3	6	86	64	50	53	6.28e-27	0.836932	0.418765	3.15789	6.31579	90.5263	38.3234	29.9401	31.7365	34.8944	128.85	122.263	41.4812
Vitamin A and carotenoid metabolism (Wikipathways)	0	2	93	50	92	25	9.19e-53	0.655181	0.144321	0	2.10526	97.8947	29.9401	55.0898	14.9701	14.9701	127.835	112.865	29.9401
Primary bile acid biosynthesis (KEGG)	2	4	89	56	89	22	8.06e-48	0.654354	0.347121	2.10526	4.21053	93.6842	33.5329	53.2934	13.1737	15.2789	127.217	106.858	35.6382
Fat digestion and absorption (KEGG)	1	0	94	45	97	25	9.49e-53	0.638168	0.205196	1.05263	0	98.9474	26.9461	58.0838	14.9701	16.0227	125.893	113.917	27.9987
{POR,15} (Static Module)	1	2	92	46	101	20	1.89e-55	0.610905	0.249074	1.05263	2.10526	96.8421	27.5449	60.479	11.976	13.0287	124.387	108.818	28.5975
{KCNB1,10} (Static Module)	1	4	90	47	98	22	4.65e-51	0.626991	0.284737	1.05263	4.21053	94.7368	28.1437	58.6826	13.1737	14.2263	122.881	107.91	29.1963
Monoamine GPCRs (Wikipathways)	1	0	94	39	69	59	5.33e-31	0.758902	0.205196	1.05263	0	98.9474	23.3533	41.3174	35.3293	36.382	122.301	134.277	24.4059
{TGFBR1,98} (Static Module)	2	37	56	105	60	2	4.77e-41	0.511748	0.538963	2.10526	38.9474	58.9474	62.8743	35.9281	1.1976	3.30287	121.822	60.145	64.9795
{SIX3,11} (Static Module)	0	0	95	36	107	24	5.5e-54	0.596868	0	0	0	100	21.5569	64.0719	14.3713	14.3713	121.557	114.371	21.5569

## Sheet: Gene List
Gene	Frequency in Pathways
UGT1A9	8
UGT1A4	8
UGT2B11	7
UGT2A1	7
CYP1A2	7
CYP3A7	7
CYP3A4	7
UGT2B28	7
UGT1A10	7
UGT1A7	7
UGT1A6	7
UGT1A5	7
UGT1A1	7
UGT1A3	7
UGT2B4	7
UGT2B7	7
UGT2B17	7
UGT2A3	7
CYP2C19	6
CYP2C8	6
CYP2C9	6
CYP2C18	6
CYP3A5	6
UGT1A8	6
CYP3A43	6
UGT2B10	6
UGT2B15	6
ADH1A	5
ADH4	5
CYP1A1	5
CYP2B6	5
CYP2E1	5
ALDH1A3	5
UGT2A2	5
CYP2A6	5
CYP2A7	5
AKR1C4	4
ADH1B	4
ADH1C	4
ADH5	4
ADH6	4
ADH7	4
ALDH3A1	4
ALDH3B1	4
ALDH3B2	4
GSTZ1	4
CYP17A1	4
CYP7B1	4
CYP11B2	4
CYP2A13	4
MAOA	4
MAOB	4
PRKACA	4
PRKACB	4
PRKACG	4
PRKX	4
SHH	4
BMP2	4
BMP4	4
SCARB1	4
TGFB1	4

## Sheet: GO (Enrichr)
Top Gene Ontology (GO) Biological Processes Generated by Enrichr from Gene List
Name	P-value	Adjusted P-value	Z-score	Combined Score
xenobiotic metabolic process (GO:0006805)	5.21061e-64	7.18542e-61	-2.23366	309.33
glucuronate metabolic process (GO:0019585)	3.65004e-33	1.25835e-30	-2.76994	190.704
cellular glucuronidation (GO:0052695)	8.12905e-34	5.60498e-31	-2.7316	190.274
uronic acid metabolic process (GO:0006063)	3.65004e-33	1.25835e-30	-2.76131	190.11
drug metabolic process (GO:0017144)	8.80246e-30	2.42772e-27	-2.64281	161.959
cellular hormone metabolic process (GO:0034754)	3.06641e-28	7.04764e-26	-2.30266	133.358
steroid metabolic process (GO:0008202)	3.04276e-27	5.99423e-25	-2.28805	127.613
ethanol metabolic process (GO:0006067)	2.43637e-20	2.58442e-18	-2.76424	111.943
hormone metabolic process (GO:0042445)	5.21419e-24	7.9893e-22	-2.27803	110.664
terpenoid metabolic process (GO:0006721)	4.34888e-24	7.49638e-22	-2.2438	109.144
monocarboxylic acid metabolic process (GO:0032787)	3.81778e-22	4.78611e-20	-2.32974	103.641
isoprenoid metabolic process (GO:0006720)	6.82027e-23	9.40515e-21	-2.2242	102.565
regulation of hormone levels (GO:0010817)	4.9449e-21	5.68251e-19	-2.35648	99
drug catabolic process (GO:0042737)	5.9075e-18	5.43096e-16	-2.70994	95.2525
monosaccharide metabolic process (GO:0005996)	1.02466e-19	1.00929e-17	-2.30036	90.0238
retinoic acid metabolic process (GO:0042573)	9.1658e-16	5.74529e-14	-2.61665	79.7759
primary alcohol metabolic process (GO:0034308)	3.34123e-17	2.87973e-15	-2.30802	77.2749
ethanol oxidation (GO:0006069)	5.62129e-16	3.87588e-14	-2.45591	75.842
organic hydroxy compound metabolic process (GO:1901615)	1.18226e-16	9.59018e-15	-2.31748	74.8038
exogenous drug catabolic process (GO:0042738)	2.04895e-16	1.56972e-14	-2.33314	74.1594
flavonoid metabolic process (GO:0009812)	5.62129e-16	3.87588e-14	-2.18413	67.4491
alcohol metabolic process (GO:0006066)	3.47326e-15	1.99567e-13	-2.29048	66.9797
retinoid metabolic process (GO:0001523)	8.43505e-16	5.53902e-14	-2.173	66.3294
diterpenoid metabolic process (GO:0016101)	1.92168e-15	1.15217e-13	-2.17799	64.8866
organic hydroxy compound catabolic process (GO:1901616)	2.32636e-11	1.28322e-09	-2.16184	44.2612

## Sheet: GO (ToppFun)
Top Gene Ontology (GO) Biological Processes Generated by ToppFun from Gene List
ID	Name	pValue	FDR B&H*	FDR B&Y**	Bonferroni	Genes from Input	Genes in Annotation		*Benjamini and Hochberg (1995)
GO:000680	xenobiotic metabolic process	4.624e-47	1.169e-43	9.834e-43	1.169e-43	27	97		**Benjamini and Yekutieli (2001)
GO:0071466	cellular response to xenobiotic stimulus	2.212e-46	2.212e-43	1.861e-42	5.592e-43	27	102
GO:0009813	flavonoid biosynthetic process	3.5e-46	2.212e-43	1.861e-42	8.849e-43	19	22
GO:0052696	flavonoid glucuronidation	3.5e-46	2.212e-43	1.861e-42	8.849e-43	19	22
GO:0009410	response to xenobiotic stimulus	2.266e-45	1.146e-42	9.637e-42	5.728e-42	27	110
GO:0009812	flavonoid metabolic process	5.032e-45	2.12e-42	1.784e-41	1.272e-41	20	29
GO:0052695	cellular glucuronidation	9.62e-45	3.474e-42	2.923e-41	2.432e-41	19	24
GO:0019585	glucuronate metabolic process	4.485e-42	1.26e-39	1.06e-38	1.134e-38	19	29
GO:0006063	uronic acid metabolic process	4.485e-42	1.26e-39	1.06e-38	1.134e-38	19	29
GO:0017144	drug metabolic process	2.872e-38	7.26e-36	6.107e-35	7.26e-35	19	40
GO:0032787	monocarboxylic acid metabolic process	2.678e-36	6.154e-34	5.177e-33	6.769e-33	35	618
GO:0006629	lipid metabolic process	9.939e-34	2.094e-31	1.761e-30	2.512e-30	42	1380
GO:0019752	carboxylic acid metabolic process	8.418e-32	1.637e-29	1.377e-28	2.128e-28	37	1006
GO:0043436	oxoacid metabolic process	3.74e-30	6.753e-28	5.681e-27	9.455e-27	37	1117
GO:0006082	organic acid metabolic process	6.454e-30	1.088e-27	9.15e-27	1.631e-26	37	1134
GO:0034754	cellular hormone metabolic process	1.224e-29	1.934e-27	1.627e-26	3.095e-26	20	120
GO:0055114	oxidation-reduction process	1.058e-27	1.573e-25	1.324e-24	2.675e-24	34	998
GO:0008202	steroid metabolic process	1.48e-25	2.079e-23	1.749e-22	3.741e-22	23	316
GO:0042445	hormone metabolic process	1.402e-24	1.865e-22	1.569e-21	3.543e-21	20	209
GO:0006721	terpenoid metabolic process	1.575e-24	1.991e-22	1.675e-21	3.983e-21	17	111
GO:0019373	epoxygenase P450 pathway	5.095e-24	6.133e-22	5.159e-21	1.288e-20	11	18
GO:0052697	xenobiotic glucuronidation	2.171e-23	2.494e-21	2.098e-20	5.487e-20	9	9
GO:0006720	isoprenoid metabolic process	4.634e-23	5.094e-21	4.285e-20	1.172e-19	17	134
GO:0044255	cellular lipid metabolic process	1.194e-21	1.257e-19	1.058e-18	3.017e-18	30	1066
GO:2001030	negative regulation of cellular glucuronidation	7.691e-21	7.201e-19	6.058e-18	1.944e-17	8	8

## Sheet: GO Overlap (Both Methods)
Top GO Biological Processes (Enrichr)	Top GO Biological Processes (ToppFun)
xenobiotic metabolic process	xenobiotic metabolic process
glucuronate metabolic process	cellular response to xenobiotic stimulus
cellular glucuronidation	flavonoid biosynthetic process
uronic acid metabolic process	flavonoid glucuronidation
drug metabolic process	response to xenobiotic stimulus
cellular hormone metabolic process	flavonoid metabolic process
steroid metabolic process	cellular glucuronidation
ethanol metabolic process	glucuronate metabolic process
hormone metabolic process	uronic acid metabolic process
terpenoid metabolic process	drug metabolic process
monocarboxylic acid metabolic process	monocarboxylic acid metabolic process
isoprenoid metabolic process	lipid metabolic process
regulation of hormone levels	carboxylic acid metabolic process
drug catabolic process	oxoacid metabolic process
monosaccharide metabolic process	organic acid metabolic process
retinoic acid metabolic process	cellular hormone metabolic process
primary alcohol metabolic process	oxidation-reduction process
ethanol oxidation	steroid metabolic process
organic hydroxy compound metabolic process	hormone metabolic process
exogenous drug catabolic process	terpenoid metabolic process
flavonoid metabolic process	epoxygenase P450 pathway
alcohol metabolic process	xenobiotic glucuronidation
retinoid metabolic process	isoprenoid metabolic process
diterpenoid metabolic process	cellular lipid metabolic process
organic hydroxy compound catabolic process	negative regulation of cellular glucuronidation
