# Supplementary material for: The relative resistance of children to sepsis mortality: from pathways to drug candidates
Source: Mol Syst Biol. 2018 May 17;14(5):e7998. doi: 10.15252/msb.20177998 (PMC5974511; doi:10.15252/msb.20177998)
Supplement: Supplementary file 5 — Table EV3 [file MSB-14-e7998-s005.zip › MSB-17-7998R_TableEV3/READ_ME_TableEV3.txt]

Table EV3 - Pathprint: Top 50 pathways down in adults, up in children.

This table presents the top 50 pathways generated by Pathprint analysis that are down regulated in adults and upregulated in children. The five sheets in the excel file contain the following information:
Top 50 Pathways: Details the the top 50 pathways (downregulated in adults and upregulated in children)by counts and by percentages.
Gene List: Details the genes with the greatest frequency in the top 50 pathways. This gene list was then used to perform gene ontology (GO) analyses using Enrichr and ToppFun.
GO (Enrichr): Top gene ontology biological processes generated by Enrichr, based on Gene List
GO (ToppFun): Top gene ontology biological processes generated by ToppFun, based on Gene List
GO Overlap (Both Methods): Shows the overlap in biological processes generated by the two GO analyses methods 
