# Supplementary material for: The relative resistance of children to sepsis mortality: from pathways to drug candidates
Source: Mol Syst Biol. 2018 May 17;14(5):e7998. doi: 10.15252/msb.20177998 (PMC5974511; doi:10.15252/msb.20177998)
Supplement: Supplementary file 6 — Table EV4 [file MSB-14-e7998-s006.zip › MSB-17-7998R_TableEV4/MSB-17-7998R_TableEV4.xlsx]

## Sheet: U133_2.0Plus.barcode.entropy.cu
Up-Regulated Genes	Down-Regulated Genes
SNCA	TCF4
NPRL3	NDUFB2
UBXN4	MUT
TBL1X	PEBP1
MALAT1	IRF2BP2
GNG2	PPTC7
ATP11B	CD69
GPR146	DNAJC15
MAF1	RSAD2
MARK3	HERC5
ASCC2	MAML2
NSD1	WDFY1
PGM2	DDX60
PHF21A	SMIM14
GVINP1	DDX24
TNS1	CYB561A3
FKBP8	ASPHD2
C6orf89	NAPSB
TAL1	C16orf52
ISCA1	SWAP70
RBPJ	TNRC6B
FLJ31306	C19orf66
SERBP1	SCAMP1
ASNA1	LEPROTL1
SH3BP2	GLUD1
RIT1	KMO
SOS2	CHI3L2
HEMGN	NUP50
BPGM	FAM117B
CSNK1D	NPEPPS
MB21D1	ZNF24
GRK6	KPNB1
FKBP5	RAB11FIP2
TAB2	CHD9
SLC16A7	UBP1
	HLA-DOB
	UTRN
	PPM1K
	FOXP1
	MIB1
	BACH2
