# Supplementary material for: The relative resistance of children to sepsis mortality: from pathways to drug candidates
Source: Mol Syst Biol. 2018 May 17;14(5):e7998. doi: 10.15252/msb.20177998 (PMC5974511; doi:10.15252/msb.20177998)
Supplement: Supplementary file 6 — Table EV4 [file MSB-14-e7998-s006.zip › MSB-17-7998R_TableEV4/READ_ME_TableEV4.txt]

Table EV4 - BARCode Analysis: List of differentially expressed genes.

This table provides the list of up and down-regulated genes identified in BARCode analysis of adults and children. Up-regulated genes are more highly expressed in adults, less in children; down-regulated genes are more highly expressed in children, less in adults.
