# Supplementary material for: The relative resistance of children to sepsis mortality: from pathways to drug candidates
Source: Mol Syst Biol. 2018 May 17;14(5):e7998. doi: 10.15252/msb.20177998 (PMC5974511; doi:10.15252/msb.20177998)
Supplement: Supplementary file 7 — Table EV5 [file MSB-14-e7998-s007.zip]

Archive with 8 entries (5 files):
- MSB-17-7998R_TableEV5/
- MSB-17-7998R_TableEV5/MSB-17-7998R_TableEV5.xlsx
- MSB-17-7998R_TableEV5/READ_ME_TableEV5.txt
- __MACOSX/
- __MACOSX/._MSB-17-7998R_TableEV5
- __MACOSX/MSB-17-7998R_TableEV5/
- __MACOSX/MSB-17-7998R_TableEV5/._MSB-17-7998R_TableEV5.xlsx
- __MACOSX/MSB-17-7998R_TableEV5/._READ_ME_TableEV5.txt
