# Supplementary material for: The relative resistance of children to sepsis mortality: from pathways to drug candidates
Source: Mol Syst Biol. 2018 May 17;14(5):e7998. doi: 10.15252/msb.20177998 (PMC5974511; doi:10.15252/msb.20177998)
Supplement: Supplementary file 7 — Table EV5 [file MSB-14-e7998-s007.zip › MSB-17-7998R_TableEV5/MSB-17-7998R_TableEV5.xlsx]

## Sheet: Sheet1
CMap Drug	Cluster	Cluster Definition	Goal	Category	Substitute Used	Rationale
Topiramate	A	Up in AdultsDown in Children	Reversal	Anticonvulsant
Ganciclovir	B	Down in Adults, Up in Children	Mimic	Antiviral
Camptothcin	B	Down in Adults, Up in Children	Mimic	Topoisomerase inhibitor	Toptecan	Published survival benefit
Khellin	C	Unchanged in Adults, Down in Children	Reversal	Folk medicine from Ammi visnaga
Piperacetazine	C	Unchanged in Adults, Down in Children	Reversal	Antipsychotic; acidic sphingo-myelinase inhibitor	Chlorpromazine	Published survival benefit
Noscapine	D	Unchanged in Adults, Up in Children	Mimic	Antitussive
Ethacrnic Acid	D	Unchanged in Adults, Up in Children	Mimic	Diuretic; NFkB inhibitor
Altretamine	D	Unchanged in Adults, Up in Children	Mimic	Alkylating agent
Vincamine	D	Unchanged in Adults, Up in Children	Mimic	Vasodilator	Vinpocetine	Published anti-inflammatory activity
Desipramine	A&C	See Above	Reversal	Antidepressant; acidic sphingo-myelinase inhibitor	Amitriptyline	Published survival benefit
