# Supplementary material for: The relative resistance of children to sepsis mortality: from pathways to drug candidates
Source: Mol Syst Biol. 2018 May 17;14(5):e7998. doi: 10.15252/msb.20177998 (PMC5974511; doi:10.15252/msb.20177998)
Supplement: Supplementary file 7 — Table EV5 [file MSB-14-e7998-s007.zip › MSB-17-7998R_TableEV5/READ_ME_TableEV5.txt]

Table EV5 - Top 10 drugs used to validate Pathprint-PDN method in vivo.
 
To directly investigate the utility of the PDN approach, we tested ten of the top ranked compounds generated by the Pathprint-to-PDN methodology for their effects on survival in an endotoxin shock model. The table above details the drugs chosen, the cluster they were selected from, as well as some basic information about known activities of the drug. Substitutions with highly similar compounds were made for some of the predicted drugs. The rationale can be found in the Materials and Methods. 
