# Supplementary material for: The relative resistance of children to sepsis mortality: from pathways to drug candidates
Source: Mol Syst Biol. 2018 May 17;14(5):e7998. doi: 10.15252/msb.20177998 (PMC5974511; doi:10.15252/msb.20177998)
Supplement: Supplementary file 8 — Table EV6 [file MSB-14-e7998-s008.zip › MSB-17-7998R_TableEV6/READ_ME_TableEV6.txt]

Table EV6 - Detailed description of pathway clusters within the PDN.

Markov Clustering was performed on a subnetwork consisting of all pathway nodes from the PDN, creating 38 biologically consistent clusters. For each of the 38 clusters (MCL Cluster #), this table provides the names of the included pathways, their sources, and the number of connections they have with other nodes in the PDN. The pathway gene lists used to generate the pathway nodes were obtained from the R package Pathprint (https://bioconductor.org/packages/release/bioc/html/pathprint.html).
