# Supplementary material for: The relative resistance of children to sepsis mortality: from pathways to drug candidates
Source: Mol Syst Biol. 2018 May 17;14(5):e7998. doi: 10.15252/msb.20177998 (PMC5974511; doi:10.15252/msb.20177998)
Supplement: Supplementary file 8 — Table EV6 [file MSB-14-e7998-s008.zip › MSB-17-7998R_TableEV6/MSB-17-7998R_TableEV6.xlsx]

## Sheet: MCL Pathway Clusters
MCL Cluster #	Pathway Name	Pathway Source	Connections
1	{ABL1,15}	StaticModule	226
1	Interactionsoftheimmunoglobulinsuperfamily	Reactome	216
1	{PAK2,10}	StaticModule	190
1	GP-VIsignaling	Wikipathways	188
1	SignalTransductionofS1PReceptor	Wikipathways	188
1	Glioma	KEGG	184
1	ErbBsignalingpathway	Wikipathways	180
1	VEGFsignalingpathway	KEGG	172
1	ErbBsignalingpathway	KEGG	130
1	Toxoplasmosis	KEGG	130
1	Prostatecancer	KEGG	127
1	{RB1,11}	StaticModule	126
1	FcgammaR-mediatedphagocytosis	KEGG	119
1	Bladdercancer	KEGG	117
1	{JUN,88}	StaticModule	89
1	FcepsilonRIsignalingpathway	KEGG	81
1	Neurotrophinsignalingpathway	KEGG	80
1	{EGFR,24}	StaticModule	74
1	Non-smallcelllungcancer	KEGG	74
1	Bcellreceptorsignalingpathway	KEGG	73
1	Tcellreceptorsignalingpathway	KEGG	72
1	Tuberculosis	KEGG	57
1	TCellReceptorSignalingPathway	Wikipathways	51
1	Naturalkillercellmediatedcytotoxicity	KEGG	46
1	Leishmaniasis	KEGG	39
1	G1toScellcyclecontrol	Wikipathways	34
1	{DHX15,14}	StaticModule	32
1	BCellReceptordownreg.targets	Netpath	26
1	IL-2downreg.targets	Netpath	25
1	Cellcycle	Wikipathways	21
1	Cellcycle	KEGG	15
1	mRNAprocessing	Wikipathways	5
1	Spliceosome	KEGG	5
1	{POLR2A,195}	StaticModule	4
2	{LDB1,15}	StaticModule	202
2	Nicotinateandnicotinamidemetabolism	KEGG	196
2	{TFAP2A,25}	StaticModule	190
2	VitaminDsynthesis	Wikipathways	188
2	PantothenateandCoAbiosynthesis	KEGG	176
2	Folatebiosynthesis	KEGG	156
2	Riboflavinmetabolism	KEGG	151
2	{SP1,88}	StaticModule	139
2	MethylationPathways	Wikipathways	137
2	VitaminB6metabolism	KEGG	135
2	Sulfurrelaysystem	KEGG	133
2	Metabolismofvitaminsandcofactors	Reactome	108
2	{SIX3,11}	StaticModule	96
2	{SPI1,10}	StaticModule	94
2	{NGF,31}	StaticModule	82
2	IDupreg.targets	Netpath	79
2	ABCtransporters	KEGG	72
2	Valine,leucineandisoleucinebiosynthesis	KEGG	59
2	ARdownreg.targets	Netpath	58
2	{POR,15}	StaticModule	38
2	Codeineandmorphinemetabolism	Wikipathways	30
2	cytochromeP450	Wikipathways	24
2	Nuclearreceptorsinlipidmetabolismandtoxicity	Wikipathways	16
2	Aminoacyl-tRNAbiosynthesis	KEGG	14
2	{BCLAF1,25}	StaticModule	7
2	{EPRS,15}	StaticModule	5
3	{POU2F1,21}	StaticModule	206
3	AcetylcholineSynthesis	Wikipathways	192
3	Etherlipidmetabolism	KEGG	183
3	TriacylglycerideSynthesis	Wikipathways	175
3	Glycerolipidmetabolism	KEGG	166
3	Glycerophospholipidmetabolism	KEGG	156
3	Alpha6Beta4Integrinupreg.targets	Netpath	129
3	alpha-Linolenicacidmetabolism	KEGG	97
3	Metabolismoflipidsandlipoproteins	Reactome	85
3	Metabolicpathways	KEGG	82
3	EGFR1downreg.targets	Netpath	50
3	Fatdigestionandabsorption	KEGG	42
3	Glutamatergicsynapse	KEGG	37
3	IL-4downreg.targets	Netpath	37
3	Linoleicacidmetabolism	KEGG	35
3	Arachidonicacidmetabolism	KEGG	33
3	{HTATIP,20}	StaticModule	17
4	Long-termpotentiation	KEGG	189
4	Amyotrophiclateralsclerosis(ALS)	KEGG	185
4	{BSG,21}	StaticModule	179
4	Endocrineandotherfactor-regulatedcalciumreabsorption	KEGG	178
4	GnRHsignalingpathway	KEGG	141
4	Gapjunction	KEGG	140
4	Mineralabsorption	KEGG	99
4	MAPKsignalingpathway	KEGG	97
4	Proximaltubulebicarbonatereclamation	KEGG	90
4	Vascularsmoothmusclecontraction	KEGG	55
4	HypotheticalNetworkforDrugAddiction	Wikipathways	35
4	{DLG4,28}	StaticModule	31
4	Transmembranetransportofsmallmolecules	Reactome	30
4	Bilesecretion	KEGG	27
4	{HTT,61}	StaticModule	9
4	{DNM1,22}	StaticModule	8
5	Glycosaminoglycandegradation	KEGG	219
5	IL-5downreg.targets	Netpath	178
5	NucleotideGPCRs	Wikipathways	126
5	Otherglycandegradation	KEGG	102
5	Lysosome	KEGG	48
5	GPCRs,ClassBSecretin-like	Wikipathways	21
5	GPCRs,Other	Wikipathways	14
5	{ARRB2,743}	StaticModule	13
5	GPCRs,ClassARhodopsin-like	Wikipathways	13
5	PeptideGPCRs	Wikipathways	11
5	SignalingbyGPCR	Reactome	11
5	Neuroactiveligand-receptorinteraction	KEGG	10
5	TGFbetareceptordownreg.targets	Netpath	8
5	MonoamineGPCRs	Wikipathways	5
6	{MLH1,20}	StaticModule	55
6	Mismatchrepair	Wikipathways	42
6	Mismatchrepair	KEGG	25
6	ChromosomeMaintenance	Reactome	24
6	DNAReplication	Wikipathways	24
6	Nucleotideexcisionrepair	KEGG	23
6	{PCNA,34}	StaticModule	22
6	Baseexcisionrepair	KEGG	21
6	DNAreplication	KEGG	21
6	DNAReplication	Reactome	18
6	CellCycle,Mitotic	Reactome	16
6	CellCycleCheckpoints	Reactome	16
6	{CDC2,351}	StaticModule	11
7	{PRKACA,33}	StaticModule	244
7	GProteinSignalingPathways	Wikipathways	132
7	Long-termdepression	KEGG	124
7	Vasopressin-regulatedwaterreabsorption	KEGG	112
7	OpioidSignalling	Reactome	105
7	SandboxPathway	Wikipathways	85
7	Integrationofenergymetabolism	Reactome	84
7	MyometrialRelaxationandContractionPathways	Wikipathways	82
7	Hemostasis	Reactome	76
7	Chemokinesignalingpathway	KEGG	62
7	{IGF1,13}	StaticModule	54
7	{RAB5A,41}	StaticModule	51
7	CalciumRegulationintheCardiacCell	Wikipathways	50
8	KitReceptorSignalingPathway	Wikipathways	99
8	EPOReceptorSignaling	Wikipathways	95
8	SignalingofHepatocyteGrowthFactorReceptor	Wikipathways	83
8	IL-4signalingPathway	Wikipathways	70
8	InterferontypeI	Wikipathways	70
8	EGFR1SignalingPathway	Wikipathways	69
8	IL-3SignalingPathway	Wikipathways	58
8	IL-2SignalingPathway	Wikipathways	47
8	IL-9SignalingPathway	Wikipathways	46
8	SignalingbyEGFR	Reactome	45
8	IL-7SignalingPathway	Wikipathways	44
8	BCellReceptorSignalingPathway	Wikipathways	41
8	IL-5SignalingPathway	Wikipathways	38
9	{LRP1,11}	StaticModule	215
9	{DVL1L1,17}	StaticModule	206
9	Wntsignalingpathway	KEGG	158
9	WntSignalingPathway	Wikipathways	137
9	Smallcelllungcancer	KEGG	128
9	WntSignalingPathwayandPluripotency	Wikipathways	121
9	WntSignalingPathwayNetPath	Wikipathways	117
9	DNAdamageresponse(onlyATMdependent)	Wikipathways	116
9	Alpha6-Beta4IntegrinSignalingPathway	Wikipathways	108
9	Pathwaysincancer	KEGG	106
9	Adherensjunction	KEGG	84
9	Melanogenesis	KEGG	83
9	Amoebiasis	KEGG	57
10	{ASH2L,391}	StaticModule	142
10	{NFIC,21}	StaticModule	135
10	{SPTAN1,10}	StaticModule	116
10	{ARF6,34}	StaticModule	114
10	{APP,28}	StaticModule	107
10	{VCP,17}	StaticModule	98
10	{SEPT2,21}	StaticModule	75
10	{KCNB1,10}	StaticModule	62
10	{HIST3H3,14}	StaticModule	51
10	{VHL,12}	StaticModule	48
10	{HSP90AA1,18}	StaticModule	27
10	{MED1,34}	StaticModule	23
10	{RAN,17}	StaticModule	18
11	{NAP1L1,23}	StaticModule	217
11	Priondiseases	KEGG	181
11	{C5,29}	StaticModule	82
11	Systemiclupuserythematosus	KEGG	54
11	Staphylococcusaureusinfection	KEGG	41
11	ComplementActivation,ClassicalPathway	Wikipathways	36
11	{FCGR2B,50}	StaticModule	30
11	{TIA1,10}	StaticModule	25
11	ComplementandCoagulationCascades	Wikipathways	22
11	Complementandcoagulationcascades	KEGG	18
11	BloodClottingCascade	Wikipathways	17
11	{F2,46}	StaticModule	13
12	Integrin-mediatedcelladhesion	Wikipathways	189
12	Melanoma	KEGG	125
12	Leukocytetransendothelialmigration	KEGG	120
12	Regulationofactincytoskeleton	KEGG	119
12	RegulationofActinCytoskeleton	Wikipathways	102
12	SignalingbyPDGF	Reactome	81
12	SignalingbyFGFR	Reactome	56
12	FocalAdhesion	Wikipathways	53
12	Integrincellsurfaceinteractions	Reactome	51
12	Focaladhesion	KEGG	42
12	ECM-receptorinteraction	KEGG	35
13	SerotoninReceptor2andELK-SRF/GATA4signaling	Wikipathways	218
13	SerotoninReceptor4/6/7andNR3CSignaling	Wikipathways	146
13	{RAP1A,22}	StaticModule	144
13	MAPKCascade	Wikipathways	134
13	SerotoninHTR1GroupandFOSPathway	Wikipathways	133
13	{MAPK14,123}	StaticModule	107
13	Estrogensignalingpathway	Wikipathways	87
13	KitReceptorupreg.targets	Netpath	85
13	p38MAPKSignalingPathway	Wikipathways	81
13	MAPKsignalingpathway	Wikipathways	79
13	IL-5upreg.targets	Netpath	23
14	ElectronTransportChain	Wikipathways	28
14	Respiratoryelectrontransport	Reactome	28
14	{ATP5D,19}	StaticModule	27
14	Oxidativephosphorylation	KEGG	26
14	{NDUFS8,49}	StaticModule	25
14	{CYCS,35}	StaticModule	24
14	Alzheimer'sdisease	KEGG	24
14	Oxidativephosphorylation	Wikipathways	24
14	Parkinson'sdisease	KEGG	22
14	Huntington'sdisease	KEGG	18
14	TNFalpha/NF-kBupreg.targets	Netpath	14
15	SeleniumMetabolismandSelenoproteins	Wikipathways	231
15	Sulfurmetabolism	KEGG	191
15	Glycosaminoglycanbiosynthesis-chondroitinsulfate	KEGG	190
15	{SRF,11}	StaticModule	181
15	SulfationBiotransformationReaction	Wikipathways	169
15	Selenocompoundmetabolism	KEGG	158
15	Glycosaminoglycanbiosynthesis-heparansulfate	KEGG	154
15	Estrogenmetabolism	Wikipathways	140
15	Biologicaloxidations	Reactome	41
15	metapathwaybiotransformation	Wikipathways	32
15	{SFPQ,10}	StaticModule	21
16	Myogenesis	Reactome	163
16	IdSignalingPathway	Wikipathways	146
16	BMPsignallingandregulation	Wikipathways	120
16	TGF-betasignalingpathway	KEGG	102
16	{TCF3,20}	StaticModule	98
16	Angiogenesis	Wikipathways	94
16	SignalingbyBMP	Reactome	58
16	Wntupreg.targets	Netpath	48
16	{TGFBR1,98}	StaticModule	39
16	{CTNNB1,130}	StaticModule	36
17	{USF1,13}	StaticModule	175
17	{DLD,16}	StaticModule	117
17	GlycolysisandGluconeogenesis	Wikipathways	110
17	Glycolysis/Gluconeogenesis	KEGG	94
17	Fructoseandmannosemetabolism	KEGG	85
17	Pyruvatemetabolism	KEGG	64
17	{GAPDH,13}	StaticModule	63
17	PentosePhosphatePathway	Wikipathways	51
17	Pentosephosphatepathway	KEGG	49
17	Metabolismofcarbohydrates	Reactome	31
18	Viralmyocarditis	KEGG	146
18	{CD4,14}	StaticModule	86
18	Asthma	KEGG	58
18	IntestinalimmunenetworkforIgAproduction	KEGG	49
18	TypeIdiabetesmellitus	KEGG	48
18	IL-7upreg.targets	Netpath	46
18	Autoimmunethyroiddisease	KEGG	42
18	Allograftrejection	KEGG	37
18	Graft-versus-hostdisease	KEGG	35
18	Cytokine-cytokinereceptorinteraction	KEGG	15
19	Purinemetabolism	KEGG	59
19	RNApolymerase	KEGG	46
19	Pyrimidinemetabolism	KEGG	27
19	RegulatoryRNApathways	Reactome	26
19	Basaltranscriptionfactors	KEGG	18
19	EukaryoticTranscriptionInitiation	Wikipathways	15
19	{POLR2H,109}	StaticModule	12
19	HIVInfection	Reactome	12
19	Transcription	Reactome	11
19	mRNAProcessing	Reactome	10
20	PhysiologicalandPathologicalHypertrophyoftheHeart	Wikipathways	199
20	{ROCK1,10}	StaticModule	188
20	MicroRNAsincardiomyocytehypertrophy	Wikipathways	181
20	TFsRegulatemiRNAsrelatedtocardiachypertrophy	Wikipathways	172
20	G13SignalingPathway	Wikipathways	140
20	IL-6downreg.targets	Netpath	96
20	Bacterialinvasionofepithelialcells	KEGG	83
20	TCellReceptordownreg.targets	Netpath	77
20	Shigellosis	KEGG	21
20	PathogenicEscherichiacoliinfection	KEGG	11
21	Regulationofautophagy	KEGG	167
21	{AKT1,48}	StaticModule	161
21	mTORsignalingpathway	KEGG	124
21	{PLG,10}	StaticModule	113
21	SenescenceandAutophagy	Wikipathways	96
21	Glycosylphosphatidylinositol(GPI)-anchorbiosynthesis	KEGG	79
21	TORsignaling	Wikipathways	76
21	{CDK5,14}	StaticModule	44
21	CytokinesandInflammatoryResponse	Wikipathways	23
22	NLRproteins	Wikipathways	120
22	EBVLMP1signaling	Wikipathways	99
22	HepatitisC	KEGG	89
22	RIG-I-likereceptorsignalingpathway	KEGG	81
22	OsteopontinSignaling	Wikipathways	74
22	Keap1-Nrf2Pathway	Wikipathways	67
22	InfluenzaA	KEGG	53
22	CytosolicDNA-sensingpathway	KEGG	43
22	TNF-alpha/NF-kBSignalingPathway	Wikipathways	4
23	{FLI1,10}	StaticModule	210
23	Drugmetabolism-otherenzymes	KEGG	148
23	HypertrophyModel	Wikipathways	117
23	PhaseI,nonP450	Wikipathways	111
23	IrinotecanPathway	Wikipathways	94
23	FluoropyrimidineActivity	Wikipathways	82
23	Metabolismofnucleotides	Reactome	22
23	EGFR1upreg.targets	Netpath	20
23	TNFalpha/NF-kBdownreg.targets	Netpath	10
24	Regulationofbeta-celldevelopment	Reactome	26
24	Diabetespathways	Reactome	25
24	CytoplasmicRibosomalProteins	Wikipathways	20
24	Ribosome	KEGG	20
24	{RPS27A,138}	StaticModule	18
24	InfluenzaInfection	Reactome	16
24	Metabolismofproteins	Reactome	8
24	GeneExpression	Reactome	7
24	TranslationFactors	Wikipathways	7
25	IDdownreg.targets	Netpath	186
25	Cardiacmusclecontraction	KEGG	85
25	Musclecontraction	Reactome	52
25	StriatedMuscleContraction	Wikipathways	51
25	Arrhythmogenicrightventricularcardiomyopathy(ARVC)	KEGG	47
25	Dilatedcardiomyopathy	KEGG	34
25	{ACTB,297}	StaticModule	24
25	Hypertrophiccardiomyopathy(HCM)	KEGG	19
25	{RASGRF1,26}	StaticModule	17
26	{TLE1,10}	StaticModule	183
26	Dorso-ventralaxisformation	KEGG	181
26	SignalingbyNotch	Reactome	176
26	{EP300,115}	StaticModule	124
26	{NOTCH1,44}	StaticModule	110
26	Notchupreg.targets	Netpath	102
26	Notchsignalingpathway	KEGG	92
26	Delta-NotchSignalingPathway	Wikipathways	88
26	NotchSignalingPathway	Wikipathways	75
27	Endometrialcancer	KEGG	119
27	Renalcellcarcinoma	KEGG	119
27	Acutemyeloidleukemia	KEGG	88
27	Pancreaticcancer	KEGG	76
27	Colorectalcancer	KEGG	73
27	Chronicmyeloidleukemia	KEGG	72
27	{HRAS,27}	StaticModule	69
27	Thyroidcancer	KEGG	63
28	Fattyacidmetabolism	KEGG	99
28	FattyAcidBetaOxidation	Wikipathways	98
28	FattyAcidBiosynthesis	Wikipathways	94
28	Peroxisome	KEGG	61
28	MitochondrialLC-FattyAcidBeta-Oxidation	Wikipathways	58
28	Propanoatemetabolism	KEGG	49
28	Valine,leucineandisoleucinedegradation	KEGG	46
28	Fattyacidelongationinmitochondria	KEGG	43
29	{PRKAA2,24}	StaticModule	218
29	Fattyacidbiosynthesis	KEGG	168
29	AMPKsignaling	Wikipathways	158
29	Insulinsignalingpathway	KEGG	153
29	Adipocytokinesignalingpathway	KEGG	152
29	{NFKB1,33}	StaticModule	150
29	InsulinSignaling	Wikipathways	111
29	{TRAF2,90}	StaticModule	86
30	Chagasdisease(Americantrypanosomiasis)	KEGG	114
30	Osteoclastdifferentiation	KEGG	63
30	Toll-likereceptorsignalingpathway	KEGG	61
30	Toll-likereceptorsignalingpathway	Wikipathways	57
30	Measles	KEGG	55
30	Regulationoftoll-likereceptorsignalingpathway	Wikipathways	45
30	SignalinginImmunesystem	Reactome	38
31	CircadianClock	Reactome	149
31	Circadianrhythm-mammal	KEGG	136
31	{HIF1A,58}	StaticModule	118
31	{UBE2D1,58}	StaticModule	48
31	Diurnallyregulatedgeneswithcircadianorthologs	Wikipathways	23
31	Th1/Th2	Wikipathways	19
31	Ubiquitinmediatedproteolysis	KEGG	6
32	{SMAD4,27}	StaticModule	169
32	SignalingbyTGFbeta	Reactome	145
32	TGFBetaSignalingPathway	Wikipathways	128
32	Endocytosis	KEGG	83
32	TGF-betaReceptorSignalingPathway	Wikipathways	43
32	IntegratedBreastCancerPathway	Wikipathways	27
32	TGFbetareceptorupreg.targets	Netpath	13
33	{GLI1,45}	StaticModule	89
33	HedgehogSignalingPathway	Wikipathways	88
33	{SHH,13}	StaticModule	85
33	Hedgehogupreg.targets	Netpath	78
33	Basalcellcarcinoma	KEGG	46
33	Hedgehogsignalingpathway	KEGG	41
33	EndochondralOssification	Wikipathways	36
34	Collectingductacidsecretion	KEGG	208
34	SignalingbyInsulinreceptor	Reactome	190
34	EpithelialcellsignalinginHelicobacterpyloriinfection	KEGG	101
34	Vibriocholeraeinfection	KEGG	64
34	{ARF1,36}	StaticModule	59
34	Phagosome	KEGG	51
34	Rheumatoidarthritis	KEGG	38
35	Cyanoaminoacidmetabolism	KEGG	166
35	Glutathionemetabolism	Wikipathways	153
35	OxidativeStress	Wikipathways	103
35	Taurineandhypotaurinemetabolism	KEGG	80
35	Primarybileacidbiosynthesis	KEGG	75
35	EicosanoidSynthesis	Wikipathways	73
35	Glutathionemetabolism	KEGG	44
36	{PTPRF,10}	StaticModule	139
36	{RARA,17}	StaticModule	102
36	{NME2,10}	StaticModule	86
36	NuclearReceptors	Wikipathways	39
36	VitaminAandcarotenoidmetabolism	Wikipathways	37
36	{KCNAB1,18}	StaticModule	23
36	{SNX1,11}	StaticModule	23
37	Galactosemetabolism	KEGG	202
37	Starchandsucrosemetabolism	KEGG	198
37	{CALM1,30}	StaticModule	133
37	{SREBF1,11}	StaticModule	102
37	Carbohydratedigestionandabsorption	KEGG	87
37	Aminosugarandnucleotidesugarmetabolism	KEGG	63
38	{HMGB1,14}	StaticModule	200
38	IL-7downreg.targets	Netpath	168
38	Primaryimmunodeficiency	KEGG	49
38	{PRKCA,14}	StaticModule	42
38	Hematopoieticcelllineage	KEGG	36
38	BCellReceptorupreg.targets	Netpath	25
