# Supplementary material for: The relative resistance of children to sepsis mortality: from pathways to drug candidates
Source: Mol Syst Biol. 2018 May 17;14(5):e7998. doi: 10.15252/msb.20177998 (PMC5974511; doi:10.15252/msb.20177998)
Supplement: Supplementary file 9 — Table EV7 [file MSB-14-e7998-s009.zip]

Archive with 8 entries (5 files):
- MSB-17-7998R_TableEV7/
- MSB-17-7998R_TableEV7/READ_ME_TableEV7.txt
- MSB-17-7998R_TableEV7/MSB-17-7998R_TableEV7.xlsx
- __MACOSX/
- __MACOSX/._MSB-17-7998R_TableEV7
- __MACOSX/MSB-17-7998R_TableEV7/
- __MACOSX/MSB-17-7998R_TableEV7/._READ_ME_TableEV7.txt
- __MACOSX/MSB-17-7998R_TableEV7/._MSB-17-7998R_TableEV7.xlsx
