# Supplementary material for: The relative resistance of children to sepsis mortality: from pathways to drug candidates
Source: Mol Syst Biol. 2018 May 17;14(5):e7998. doi: 10.15252/msb.20177998 (PMC5974511; doi:10.15252/msb.20177998)
Supplement: Supplementary file 9 — Table EV7 [file MSB-14-e7998-s009.zip › MSB-17-7998R_TableEV7/READ_ME_TableEV7.txt]

Table EV7 - Pathprint-PDN drug candidate injection location and vehicle composition. 

To directly investigate the utility of the PDN approach, we tested ten of the top ranked compounds generated by the Pathprint-to-PDN methodology for their effects on survival in an endotoxin shock model. Mice were treated with the predicted drug candidates for 24 hours before and on the day of LPS administration using the specific delivery routes, doses, and vehicle compositions detailed above. For some compounds, two doses were tested and the similar results combined to create the summary graphs used in Fig 3 (topiramate and noscapine, 25 and 100 mg/kg; ethacrynic acid 10 and 50 mg/kg; each, N=4 animals per dose). * SC = subcutaneous; IP = intraperitoneal.
