# Supplementary material for: The relative resistance of children to sepsis mortality: from pathways to drug candidates
Source: Mol Syst Biol. 2018 May 17;14(5):e7998. doi: 10.15252/msb.20177998 (PMC5974511; doi:10.15252/msb.20177998)
Supplement: Supplementary file 9 — Table EV7 [file MSB-14-e7998-s009.zip › MSB-17-7998R_TableEV7/MSB-17-7998R_TableEV7.xlsx]

## Sheet: Sheet1
Drug	Injection Location*	Dose (mg/kg)	Vehicle Composition
Vinpocetine	SC	10	2.5% DMSO, 2.5% cremophor in saline
Topotecan	IP	5	saline
Topiramate	IP	25-100	1.75-3.5% DMSO
Noscapine	IP	25-100	1.25% DMSO, 1.25% cremophor
Khellin	IP	25	2.5% DMSO, 2.5% cremophor
Ganciclovir	IP	10	1% DMSO, 1% cremophor in saline
Ethacrynic acid	IP	10-50	2.5% DMSO, 2.5% cremophor
Chlorpromazine	IP	50	saline
Altretamine	SC	50	10% DMSO
Amitriptyline	IP	10	saline
