# Supplementary material for: The relative resistance of children to sepsis mortality: from pathways to drug candidates
Source: Mol Syst Biol. 2018 May 17;14(5):e7998. doi: 10.15252/msb.20177998 (PMC5974511; doi:10.15252/msb.20177998)
Supplement: Supplementary file 11 — Source Data for Figure 1 [file MSB-14-e7998-s010.xlsx]

## Sheet: All Pathprint Results by Counts
Pathway	-1_child	0_child	1_child	-1_adult	0_adult	1_adult	ttestpvals.contrast
IL-2 down reg. targets (Netpath)	91	2	2	0	5	162	1.87e-88
Shigellosis (KEGG)	90	3	2	0	7	160	2.04e-88
Endocytosis (KEGG)	83	7	5	0	1	166	1.95e-56
B Cell Receptor down reg. targets (Netpath)	92	1	2	0	26	141	1.69e-109
Signalling by NGF (Reactome)	82	10	3	0	8	159	9.11e-66
Pathogenic Escherichia coli infection (KEGG)	93	0	2	0	30	137	1.51e-113
Pentose Phosphate Pathway (Wikipathways)	83	4	8	0	2	165	1.8e-50
EGFR1 Signaling Pathway (Wikipathways)	77	15	3	0	1	166	6.46e-57
p38 MAPK Signaling Pathway (Wikipathways)	79	13	3	0	8	159	2.91e-62
T Cell Receptor down reg. targets (Netpath)	72	17	6	0	2	165	3.59e-48
Notch signaling pathway (KEGG)	73	18	4	0	11	156	1.03e-54
Neurotrophin signaling pathway (KEGG)	70	20	5	0	14	153	1.39e-50
Apoptosis (Reactome)	94	1	0	5	55	107	4.76e-87
{HCLS1,17} (Static Module)	93	0	2	30	1	136	1.28e-64
Delta-Notch Signaling Pathway (Wikipathways)	85	9	1	1	49	117	4.12e-85
mTOR signaling pathway (KEGG)	93	0	2	2	68	97	5.71e-88
IL-6 Signaling Pathway (Wikipathways)	62	19	14	0	0	167	2.93e-35
Collecting duct acid secretion (KEGG)	63	18	14	0	2	165	1.89e-35
Metabolism of porphyrins (Reactome)	76	6	13	2	25	140	6.66e-39
Signaling of Hepatocyte Growth Factor Receptor (Wikipathways)	70	16	9	0	26	141	2.77e-42
{RAB5A,41} (Static Module)	85	7	3	7	53	107	3.59e-64
G13 Signaling Pathway (Wikipathways)	81	6	8	0	52	115	4.92e-47
B Cell Receptor Signaling Pathway (Wikipathways)	52	41	2	6	2	159	1.67e-50
Fatty Acid Beta Oxidation (Wikipathways)	79	7	9	5	41	121	1.21e-43
EBV LMP1 signaling (Wikipathways)	52	35	8	0	7	160	7.15e-39
Lysosome (KEGG)	60	18	17	0	6	161	5.58e-32
Glycogen Metabolism (Wikipathways)	68	12	15	1	22	144	4.42e-34
Notch Signaling Pathway (Wikipathways)	54	30	11	0	7	160	5.37e-36
IL-7 Signaling Pathway (Wikipathways)	63	19	13	0	21	146	5.92e-35
Heme Biosynthesis (Wikipathways)	73	9	13	8	25	134	8.87e-36
Chronic myeloid leukemia (KEGG)	80	10	5	0	68	99	6.97e-51
Inositol phosphate metabolism (KEGG)	75	13	7	1	54	112	4.7e-44
Apoptosis Modulation and Signaling (Wikipathways)	69	18	8	0	45	122	1.32e-40
NLR proteins (Wikipathways)	84	5	6	2	72	93	7.63e-50
SNARE interactions in vesicular transport (KEGG)	60	12	23	0	4	163	6.24e-28
FAS pathway and Stress induction of HSP regulation (Wikipathways)	74	15	6	1	57	109	5.95e-45
Phagosome (KEGG)	45	42	8	0	5	162	1.67e-37
Long-term potentiation (KEGG)	57	23	15	0	14	153	3.14e-32
TNF-alpha/NF-kB Signaling Pathway (Wikipathways)	94	1	0	18	76	73	7.12e-61
{SNX1,11} (Static Module)	91	2	2	24	56	87	2.34e-54
{HRAS,27} (Static Module)	83	7	5	0	85	82	7.62e-50
Osteopontin Signaling (Wikipathways)	51	28	16	1	8	158	1.09e-30
{CDK5,14} (Static Module)	95	0	0	26	65	76	6e-54
IL-2 Signaling Pathway (Wikipathways)	45	38	12	0	10	157	4.82e-33
Serotonin Receptor 4/6/7 and NR3C Signaling (Wikipathways)	78	10	7	0	77	90	1.41e-41
GP-VI signaling (Wikipathways)	89	5	1	2	104	61	2.11e-73
B Cell Receptor up reg. targets (Netpath)	82	11	2	0	94	73	3.64e-58
Signaling by EGFR (Reactome)	91	2	2	15	80	72	1.52e-59
DNA damage response (only ATM dependent) (Wikipathways)	82	11	2	0	95	72	7.12e-58
IL-9 Signaling Pathway (Wikipathways)	54	11	30	0	0	167	1.52e-23
Epithelial cell signaling in Helicobacter pylori infection (KEGG)	44	30	21	0	1	166	5.2e-27
{CASP3,41} (Static Module)	46	25	24	0	0	167	1.33e-25
TOR signaling (Wikipathways)	90	4	1	3	112	52	7.48e-73
Prostate cancer (KEGG)	64	21	10	0	58	109	9.31e-33
Other glycan degradation (KEGG)	66	14	15	16	22	129	7.99e-28
{GAPDH,13} (Static Module)	92	1	2	33	57	77	2.73e-46
Energy Metabolism (Wikipathways)	90	4	1	3	116	48	2.4e-72
Estrogen signaling pathway (Wikipathways)	58	16	21	0	33	134	5.2e-25
{HIST3H3,14} (Static Module)	66	20	9	3	63	101	1.43e-32
IL-2 up reg. targets (Netpath)	77	15	3	0	99	68	5.21e-46
{PPP2CA,20} (Static Module)	94	1	0	24	87	56	6.27e-54
{BCL2,27} (Static Module)	70	15	10	0	76	91	9.36e-32
Insulin Signaling (Wikipathways)	59	19	17	0	46	121	3.91e-26
Pancreatic cancer (KEGG)	67	20	8	0	76	91	3.47e-33
Colorectal cancer (KEGG)	86	8	1	8	108	51	2.44e-58
Vasopressin-regulated water reabsorption (KEGG)	78	14	3	11	87	69	8.07e-42
Androgen Receptor Signaling Pathway (Wikipathways)	93	2	0	23	96	48	1.61e-54
Mitochondrial LC-Fatty Acid Beta-Oxidation (Wikipathways)	81	6	8	28	51	88	9.33e-31
Interferon type I (Wikipathways)	54	31	10	0	59	108	5.94e-29
{ARF6,34} (Static Module)	65	14	16	2	64	101	9.46e-25
Apoptosis Modulation by HSP70 (Wikipathways)	47	12	36	0	4	163	1.92e-19
Membrane Trafficking (Reactome)	92	3	0	8	131	28	2.11e-76
G Protein Signaling Pathways (Wikipathways)	74	20	1	0	114	53	1.52e-45
Signal Transduction of S1P Receptor (Wikipathways)	76	15	4	0	114	53	2.76e-38
Pentose phosphate pathway (KEGG)	85	8	2	16	102	49	1.16e-45
Apoptosis (Wikipathways)	63	24	8	0	85	82	2.27e-29
Vibrio cholerae infection (KEGG)	94	1	0	25	107	35	1.59e-53
Fructose and mannose metabolism (KEGG)	72	14	9	15	73	79	4.85e-27
{ARF1,36} (Static Module)	88	7	0	30	87	50	7.16e-45
MAPK signaling pathway (Wikipathways)	53	26	16	0	58	109	3.03e-23
{VCP,17} (Static Module)	94	1	0	48	63	56	3.56e-38
IL-3 Signaling Pathway (Wikipathways)	35	29	31	0	1	166	8.19e-21
Signaling by Insulin receptor (Reactome)	67	23	5	0	103	64	4.14e-32
Antigen processing and presentation (KEGG)	89	5	1	27	98	42	2.71e-45
Endometrial cancer (KEGG)	57	21	17	0	68	99	1.04e-21
{DHX15,14} (Static Module)	95	0	0	47	71	49	1.01e-38
Porphyrin and chlorophyll metabolism (KEGG)	60	26	9	12	67	88	1.81e-24
T Cell Receptor up reg. targets (Netpath)	95	0	0	25	120	22	1.55e-55
{AP1G1,16} (Static Module)	62	25	8	2	94	71	5.02e-26
{EP300,115} (Static Module)	94	1	0	15	140	12	4.3e-75
Protein processing in endoplasmic reticulum (KEGG)	95	0	0	37	98	32	1.06e-44
{HDAC1,108} (Static Module)	94	1	0	11	149	7	2.46e-91
IL-5 up reg. targets (Netpath)	29	33	33	0	0	167	1.19e-19
Acute myeloid leukemia (KEGG)	34	38	23	0	27	140	1.06e-20
Physiological and Pathological Hypertrophy of the Heart (Wikipathways)	69	19	7	0	117	50	5.73e-27
{TLE1,10} (Static Module)	31	56	8	2	45	120	1.12e-27
Proteasome Degradation (Wikipathways)	95	0	0	42	94	31	1.21e-41
T Cell Receptor Signaling Pathway (Wikipathways)	26	67	2	25	4	138	4.74e-28
Selenium Metabolism and Selenoproteins (Wikipathways)	80	13	2	14	121	32	3.55e-37
MicroRNAs in cardiomyocyte hypertrophy (Wikipathways)	28	35	32	0	7	160	5.99e-19
EPO Receptor Signaling (Wikipathways)	35	16	44	0	0	167	8.93e-16
Fatty Acid Biosynthesis (Wikipathways)	92	3	0	32	114	21	1.21e-48
MAPK Cascade (Wikipathways)	43	23	29	0	41	126	2.03e-16
TFs Regulate miRNAs related to cardiac hypertrophy (Wikipathways)	48	30	17	1	69	97	7.24e-19
Riboflavin metabolism (KEGG)	62	25	8	1	110	56	2.83e-23
EGFR1 down reg. targets (Netpath)	76	19	0	10	131	26	3.79e-40
NOD-like receptor signaling pathway (KEGG)	11	65	19	0	4	163	4.7e-28
TGF-beta Receptor Signaling Pathway (Wikipathways)	94	1	0	38	108	21	2.87e-45
IL-4 signaling Pathway (Wikipathways)	46	38	11	0	82	85	6.96e-21
SREBP signalling (Wikipathways)	93	2	0	50	85	32	5.87e-36
B cell receptor signaling pathway (KEGG)	17	76	2	5	40	122	2.06e-34
TGF beta receptor up reg. targets (Netpath)	89	6	0	15	152	0	2.87e-67
Metabolism of carbohydrates (Reactome)	91	3	1	33	118	16	4.2e-44
TP53 network (Wikipathways)	74	20	1	6	143	18	4.05e-34
{MED1,34} (Static Module)	80	9	6	19	119	29	4.28e-25
Renal cell carcinoma (KEGG)	53	27	15	0	94	73	1.8e-17
{HSPA8,34} (Static Module)	90	1	4	30	119	18	4.72e-33
Thyroid cancer (KEGG)	93	1	1	52	87	28	1.84e-33
Keap1-Nrf2 Pathway (Wikipathways)	85	10	0	20	139	8	5.94e-48
Metabolism of nucleotides (Reactome)	95	0	0	39	121	7	2.17e-49
Integrated Breast Cancer Pathway (Wikipathways)	95	0	0	52	95	20	4.68e-37
Signaling by TGF beta (Reactome)	53	36	6	0	116	51	3.5e-21
Kit Receptor up reg. targets (Netpath)	87	8	0	22	143	2	1.92e-52
Progesterone-mediated oocyte maturation (KEGG)	63	26	6	2	131	34	1.7e-21
Ubiquitin mediated proteolysis (KEGG)	95	0	0	63	76	28	5.41e-31
Galactose metabolism (KEGG)	26	27	42	0	10	157	3.1e-14
{RB1,11} (Static Module)	35	39	21	0	63	104	2.43e-15
Osteoclast differentiation (KEGG)	0	93	2	0	35	132	2.05e-58
{PRKACA,33} (Static Module)	72	23	0	8	152	7	1.38e-31
TGF beta receptor down reg. targets (Netpath)	62	33	0	12	127	28	1.12e-25
Cell cycle (KEGG)	86	7	2	51	88	28	9.46e-25
{STX5,12} (Static Module)	92	1	2	44	115	8	4.9e-35
G1 to S cell cycle control (Wikipathways)	58	36	1	4	137	26	6.29e-24
{CNOT2,13} (Static Module)	95	0	0	76	61	30	1.18e-25
Oocyte meiosis (KEGG)	87	7	1	47	104	16	3.87e-29
Signaling by Wnt (Reactome)	95	0	0	61	93	13	1.66e-33
IL-3 up reg. targets (Netpath)	0	93	2	2	42	123	4.67e-44
Non-small cell lung cancer (KEGG)	42	31	22	0	85	82	1.88e-12
Viral myocarditis (KEGG)	80	15	0	28	136	3	2.03e-32
AMPK signaling (Wikipathways)	58	31	6	7	129	31	2.79e-17
Cell Cycle, Mitotic (Reactome)	89	4	2	61	83	23	5.27e-23
Glycosphingolipid biosynthesis - ganglio series (KEGG)	11	63	21	4	27	136	1.63e-18
Influenza A (KEGG)	27	61	7	0	88	79	1.8e-18
{SEC24B,18} (Static Module)	55	16	24	25	58	84	7.97e-10
Hepatitis C (KEGG)	31	31	33	0	50	117	1.58e-11
Sulfur relay system (KEGG)	82	12	1	31	135	1	1e-29
Apoptosis (KEGG)	30	42	23	0	67	100	9.04e-13
Insulin signaling pathway (KEGG)	45	22	28	0	85	82	1.7e-10
Fc gamma R-mediated phagocytosis (KEGG)	24	22	49	0	13	154	3.05e-11
{SUMO1,12} (Static Module)	93	0	2	95	27	45	1.25e-16
Homologous recombination (Wikipathways)	72	22	1	18	147	2	5.47e-24
{AR,28} (Static Module)	80	12	3	53	88	26	1.73e-17
miRNAs involved in DDR (Wikipathways)	94	1	0	60	104	3	2.17e-36
miRNA regulation of DNA Damage Response (Wikipathways)	66	29	0	17	141	9	6.12e-23
mRNA surveillance pathway (KEGG)	95	0	0	67	92	8	1.13e-31
Basal transcription factors (KEGG)	95	0	0	61	106	0	3.85e-38
Phosphatidylinositol signaling system (KEGG)	29	64	2	0	109	58	3.36e-19
{MAPK14,123} (Static Module)	31	32	32	0	60	107	2.43e-10
{UBE2D1,58} (Static Module)	95	0	0	73	83	11	3.07e-28
DNA Replication (Reactome)	89	2	4	70	72	25	7.31e-17
One Carbon Metabolism (Wikipathways)	94	1	0	65	99	3	1.67e-33
Wnt signaling pathway (KEGG)	70	25	0	20	147	0	1.84e-23
Opioid Signalling (Reactome)	20	30	45	0	20	147	4.74e-11
ErbB signaling pathway (KEGG)	40	37	18	0	103	64	3.91e-11
{TP53,109} (Static Module)	95	0	0	66	100	1	9.1e-35
{SFPQ,10} (Static Module)	95	0	0	87	58	22	8.28e-22
Bacterial invasion of epithelial cells (KEGG)	70	18	7	41	94	32	1.59e-12
{SEPT2,21} (Static Module)	89	5	1	81	58	28	8.27e-18
Mismatch repair (Wikipathways)	91	4	0	59	108	0	7.44e-34
Chromosome Maintenance (Reactome)	70	21	4	16	151	0	2.17e-17
{ESR1,24} (Static Module)	49	35	11	0	136	31	5.2e-12
{POU2F1,21} (Static Module)	72	23	0	31	134	2	2.82e-21
{TIA1,10} (Static Module)	95	0	0	78	81	8	1.14e-26
Amino sugar and nucleotide sugar metabolism (KEGG)	72	12	11	27	125	15	3.78e-11
{PCNA,34} (Static Module)	88	5	2	61	101	5	5.47e-21
{FCGR2B,50} (Static Module)	14	39	42	4	15	148	6.5e-11
{AKT1,48} (Static Module)	95	0	0	73	94	0	1.21e-31
T cell receptor signaling pathway (KEGG)	11	82	2	25	39	103	9.97e-15
Mitochondrial Gene Expression (Wikipathways)	93	2	0	72	93	2	6.37e-29
DNA damage response (Wikipathways)	55	40	0	16	140	11	1.59e-16
beta-Alanine metabolism (KEGG)	85	9	1	93	37	37	1.01e-12
Glioma (KEGG)	32	45	18	0	100	67	5.67e-10
Measles (KEGG)	17	77	1	0	104	63	5.48e-19
{RAP1A,22} (Static Module)	31	64	0	0	132	35	6.91e-17
Peroxisome (KEGG)	91	3	1	74	88	5	9.51e-22
Small cell lung cancer (KEGG)	57	38	0	19	140	8	4.61e-16
HIV Infection (Reactome)	95	0	0	80	85	2	1.66e-27
{MLH1,20} (Static Module)	93	2	0	75	92	0	3.64e-28
Integrin-mediated cell adhesion (Wikipathways)	24	51	20	0	86	81	7.04e-10
Mismatch repair (KEGG)	93	1	1	74	93	0	2.48e-25
Terpenoid backbone biosynthesis (KEGG)	79	13	3	48	117	2	2.59e-15
{EXOSC10,15} (Static Module)	95	0	0	80	87	0	2.52e-28
Non-homologous end-joining (KEGG)	87	6	2	63	104	0	7.23e-19
Cytosolic DNA-sensing pathway (KEGG)	29	61	5	0	123	44	4.44e-13
Integrated Cancer pathway (Wikipathways)	56	39	0	15	150	2	8.72e-16
Base excision repair (KEGG)	94	1	0	80	87	0	3.74e-27
{DLD,16} (Static Module)	88	5	2	71	91	5	3.25e-17
Natural killer cell mediated cytotoxicity (KEGG)	0	93	2	27	26	114	2.78e-14
DNA replication (KEGG)	89	4	2	74	89	4	4.19e-17
Glycosylphosphatidylinositol(GPI)-anchor biosynthesis (KEGG)	93	2	0	83	84	0	2.25e-24
Prion diseases (KEGG)	13	69	13	1	85	81	1.77e-11
Diurnally regulated genes with circadian orthologs (Wikipathways)	94	1	0	102	49	16	2.89e-16
One carbon pool by folate (KEGG)	83	11	1	66	100	1	6.23e-16
Regulation of toll-like receptor signaling pathway (Wikipathways)	1	93	1	0	88	79	9.92e-24
DNA Repair (Reactome)	95	0	0	88	79	0	7.2e-25
{CDC2,351} (Static Module)	89	4	2	97	47	23	1.14e-11
Signaling by Rho GTPases (Reactome)	25	64	6	0	122	45	1.78e-11
{CBX4,10} (Static Module)	95	0	0	94	69	4	3.06e-21
Fatty acid metabolism (KEGG)	90	5	0	112	25	30	2.67e-11
Circadian Clock (Reactome)	95	0	0	91	76	0	1.19e-23
{CD4,14} (Static Module)	0	93	2	25	38	104	1.27e-12
{VHL,12} (Static Module)	90	4	1	104	40	23	1.22e-11
Circadian rhythm - mammal (KEGG)	95	0	0	95	69	3	3.99e-21
TNF alpha/NF-kB up reg. targets (Netpath)	95	0	0	94	72	1	4.13e-22
Chagas disease (American trypanosomiasis) (KEGG)	8	75	12	0	86	81	7.56e-12
Steroid biosynthesis (KEGG)	79	13	3	62	103	2	2.62e-11
Homologous recombination (KEGG)	57	37	1	27	138	2	2.15e-11
Adherens junction (KEGG)	46	49	0	16	143	8	9.8e-12
Toxoplasmosis (KEGG)	10	83	2	1	107	59	6.99e-15
Primary immunodeficiency (KEGG)	0	93	2	29	38	100	4.93e-10
Wnt up reg. targets (Netpath)	95	0	0	101	65	1	1.58e-19
{ABL1,15} (Static Module)	69	26	0	57	110	0	4.89e-10
{SP1,88} (Static Module)	0	86	9	0	87	80	1.34e-13
Toll-like receptor signaling pathway (Wikipathways)	1	70	24	0	63	104	1.33e-09
TNF alpha/NF-kB down reg. targets (Netpath)	94	1	0	109	51	7	1.42e-14
Proteasome (KEGG)	95	0	0	111	49	7	5.44e-15
Alzheimer's disease (KEGG)	95	0	0	108	57	2	7.73e-17
Pyrimidine metabolism (KEGG)	94	1	0	107	58	2	6.25e-16
{SMAD4,27} (Static Module)	1	94	0	6	97	64	4.12e-14
Transcription (Reactome)	95	0	0	108	59	0	2e-17
{NME2,10} (Static Module)	95	0	0	111	56	0	1.99e-16
Metabolism of nitric oxide (Reactome)	95	0	0	113	54	0	8.94e-16
Purine metabolism (KEGG)	95	0	0	113	54	0	8.94e-16
Glutathione metabolism (KEGG)	92	3	0	113	52	2	1.28e-11
{POLR2H,109} (Static Module)	95	0	0	122	45	0	5.64e-13
Metabolism of RNA (Reactome)	95	0	0	125	40	2	1.34e-11
AR up reg. targets (Netpath)	95	0	0	129	35	3	2.69e-10
{RAN,17} (Static Module)	95	0	0	131	35	1	4.12e-10
{ARRB2,743} (Static Module)	0	1	94	0	48	119	1.64e-12
BMP signalling and regulation (Wikipathways)	1	94	0	49	118	0	8.04e-13
Hypertrophy Model (Wikipathways)	0	94	1	51	116	0	5.82e-15
Glutamatergic synapse (KEGG)	1	1	93	2	56	109	7.74e-12
{CALM1,30} (Static Module)	0	0	95	0	55	112	4.24e-16
Calcium signaling pathway (KEGG)	0	2	93	0	60	107	4.85e-15
Sandbox Pathway (Wikipathways)	0	39	56	0	135	32	2.96e-10
{HIF1A,58} (Static Module)	0	57	38	6	155	6	2.54e-11
{KCNAB1,18} (Static Module)	0	0	95	1	65	101	1.58e-19
Monoamine Transport (Wikipathways)	1	1	93	7	60	100	1.88e-14
Signaling by VEGF (Reactome)	2	91	2	89	58	20	1.49e-11
{RAD51,13} (Static Module)	6	86	3	77	90	0	7.81e-16
Glycosphingolipid biosynthesis - lacto and neolacto series (KEGG)	0	2	93	11	54	102	1.63e-15
Synaptic Transmission (Reactome)	1	1	93	8	63	96	1.04e-15
Glycosaminoglycan degradation (KEGG)	4	19	72	5	112	50	4.74e-10
cytochrome P450 (Wikipathways)	0	1	94	6	67	94	9.83e-20
{FLI1,10} (Static Module)	0	27	68	0	128	39	7.52e-15
Complement and coagulation cascades (KEGG)	0	0	95	0	82	85	3.98e-26
{NFIC,21} (Static Module)	2	89	4	79	88	0	4.8e-22
Serotonin Transporter Activity (Wikipathways)	1	25	69	1	128	38	1.73e-14
{DLG4,28} (Static Module)	0	1	94	7	71	89	1.97e-21
Transmembrane transport of small molecules (Reactome)	0	4	91	0	91	76	1.47e-24
Osteoclast Signaling (Wikipathways)	1	35	59	2	146	19	9.16e-15
{RASGRF1,26} (Static Module)	1	2	92	4	84	79	4.98e-21
Maturity onset diabetes of the young (KEGG)	0	1	94	7	73	87	3.33e-22
Pancreatic secretion (KEGG)	1	5	89	0	98	69	1.47e-21
{HTT,61} (Static Module)	0	0	95	11	64	92	9.07e-21
{APP,28} (Static Module)	17	65	13	98	69	0	3.72e-13
Bile secretion (KEGG)	0	3	92	18	62	87	2.21e-19
Renin-angiotensin system (KEGG)	1	2	92	11	78	78	5.3e-21
Taurine and hypotaurine metabolism (KEGG)	0	0	95	23	53	91	1.92e-20
Proteins and DNA Sequences in Cardicac Structures (Wikipathways)	1	4	90	10	91	66	9.92e-24
Nicotine Activity on Dopaminergic Neurons (Wikipathways)	3	1	91	4	106	57	1.29e-23
Tamoxifen metabolism (Wikipathways)	0	0	95	9	84	74	3.44e-28
Arrhythmogenic right ventricular cardiomyopathy (ARVC) (KEGG)	0	94	1	102	65	0	1.51e-36
{OTX2,18} (Static Module)	0	0	95	27	53	87	9.42e-22
Other types of O-glycan biosynthesis (KEGG)	16	29	50	58	99	10	2.13e-11
SIDS Susceptibility Pathways (Wikipathways)	1	14	80	34	68	65	3.15e-17
Melanoma (KEGG)	0	22	73	3	141	23	8.98e-26
Matrix Metalloproteinases (Wikipathways)	0	3	92	0	114	53	8.23e-40
Triacylglyceride Synthesis (Wikipathways)	3	32	60	38	100	29	7.28e-16
alpha-Linolenic acid metabolism (KEGG)	0	1	94	4	103	60	6.03e-36
Complement and Coagulation Cascades (Wikipathways)	0	2	93	0	113	54	8.84e-41
Fatty Acid Omega Oxidation (Wikipathways)	5	8	82	39	70	58	1.4e-16
{CNGB1,17} (Static Module)	0	0	95	30	59	78	6.48e-25
PPAR signaling pathway (KEGG)	1	3	91	36	56	75	6.19e-22
Biogenic Amine Synthesis (Wikipathways)	4	3	88	47	46	74	1.42e-17
{IGF1,13} (Static Module)	1	93	1	125	40	2	2.45e-47
Nuclear receptors in lipid metabolism and toxicity (Wikipathways)	1	1	93	35	62	70	2.47e-25
Ubiquinone and other terpenoid-quinone biosynthesis (KEGG)	31	24	40	118	44	5	8.7e-13
{PTPRF,10} (Static Module)	5	28	62	40	125	2	1.62e-23
Cyanoamino acid metabolism (KEGG)	14	17	64	74	70	23	4.76e-16
Caffeine metabolism (KEGG)	5	6	84	69	31	67	2.78e-19
Monoamine GPCRs (Wikipathways)	1	0	94	39	69	59	5.33e-31
Irinotecan Pathway (Wikipathways)	1	7	87	38	88	41	1.4e-33
Osteoblast Signaling (Wikipathways)	1	34	60	79	54	34	8.15e-24
Hedgehog Signaling Pathway (Wikipathways)	3	76	16	126	41	0	6.19e-38
Blood Clotting Cascade (Wikipathways)	0	1	94	27	99	41	2.78e-42
{CHRNA1,13} (Static Module)	0	1	94	35	83	49	4.6e-37
{TCF3,20} (Static Module)	21	29	45	112	54	1	2.2e-18
Complement Activation, Classical Pathway (Wikipathways)	3	6	86	64	50	53	6.28e-27
Tryptophan metabolism (Wikipathways)	11	29	55	82	83	2	1.99e-22
Benzo(a)pyrene metabolism (Wikipathways)	7	40	48	110	35	22	2.04e-23
Biological oxidations (Reactome)	1	3	91	35	101	31	1.58e-44
Estrogen metabolism (Wikipathways)	0	10	85	37	116	14	1e-53
Statin Pathway (Wikipathways)	0	4	91	28	124	15	4.3e-64
{SIX3,11} (Static Module)	0	0	95	36	107	24	5.5e-54
{KCNB1,10} (Static Module)	1	4	90	47	98	22	4.65e-51
Fat digestion and absorption (KEGG)	1	0	94	45	97	25	9.49e-53
{POR,15} (Static Module)	1	2	92	46	101	20	1.89e-55
Olfactory transduction (KEGG)	0	0	95	78	30	59	2.23e-35
Primary bile acid biosynthesis (KEGG)	2	4	89	56	89	22	8.06e-48
Vitamin A and carotenoid metabolism (Wikipathways)	0	2	93	50	92	25	9.19e-53
Phenylalanine metabolism (KEGG)	14	28	53	127	37	3	1.22e-27
Nuclear Receptors (Wikipathways)	2	16	77	62	104	1	2.03e-47
Ascorbate and aldarate metabolism (KEGG)	21	17	57	133	34	0	1.24e-24
{TGFBR1,98} (Static Module)	2	37	56	105	60	2	4.77e-41
{SDC1,30} (Static Module)	15	25	55	130	37	0	2.24e-28
Glycine, serine and threonine metabolism (KEGG)	14	28	53	136	31	0	8.11e-30
{GLI1,45} (Static Module)	11	45	39	156	11	0	4.74e-33
{NRP1,11} (Static Module)	5	31	59	120	38	9	5.63e-38
{ACY1,11} (Static Module)	2	11	82	85	63	19	7.44e-48
Linoleic acid metabolism (KEGG)	0	2	93	91	31	45	2.79e-43
Dilated cardiomyopathy (KEGG)	3	10	82	82	76	9	7.08e-51
Glucocorticoid &amp; Mineralcorticoid Metabolism (Wikipathways)	1	3	91	85	51	31	7.1e-50
Signaling by FGFR (Reactome)	0	3	92	62	96	9	7.19e-71
Taste transduction (KEGG)	0	2	93	82	55	30	8.84e-52
Vitamin digestion and absorption (KEGG)	1	2	92	83	58	26	2.36e-54
Th1/Th2 (Wikipathways)	1	1	93	82	59	26	7.72e-55
{MLLT4,12} (Static Module)	3	4	88	71	96	0	2.89e-63
{TJP1,26} (Static Module)	3	21	71	101	66	0	8.18e-49
ACE Inhibitor Pathway (Wikipathways)	0	3	92	75	78	14	7.14e-66
Tyrosine metabolism (KEGG)	16	29	50	164	3	0	4.28e-31
{PRKG1,21} (Static Module)	1	3	91	84	71	12	1.11e-68
Glycosaminoglycan biosynthesis - heparan sulfate (KEGG)	1	10	84	91	70	6	2.64e-67
Glucuronidation (Wikipathways)	4	4	87	105	43	19	2.13e-53
{DNM1,22} (Static Module)	0	2	93	88	60	19	1.31e-62
Retinol metabolism (KEGG)	1	1	93	98	50	19	2.29e-65
Hypertrophic cardiomyopathy (HCM) (KEGG)	3	4	88	103	55	9	5.42e-66
GPCRs, Class C Metabotropic glutamate, pheromone (Wikipathways)	1	4	90	104	50	13	1.92e-72
Hedgehog signaling pathway (KEGG)	4	13	78	119	47	1	9.61e-57
{SHH,13} (Static Module)	10	26	59	162	5	0	2.34e-38
{GNAT3,28} (Static Module)	0	1	94	96	62	9	2.82e-76
Basal cell carcinoma (KEGG)	2	19	74	130	37	0	2.27e-62
Heart Development (Wikipathways)	0	29	66	144	22	1	5.7e-64
Nicotine metabolism (Wikipathways)	5	4	86	130	24	13	4.56e-61
metapathway biotransformation (Wikipathways)	1	6	88	126	41	0	1.69e-99
{PAX6,19} (Static Module)	3	1	91	133	31	3	6.3e-90
{MEIS1,22} (Static Module)	2	3	90	138	25	4	1.94e-97
Steroid Biosynthesis (Wikipathways)	2	8	85	151	14	2	3.9e-84
Steroid hormone biosynthesis (KEGG)	1	1	93	136	31	0	2.79e-128
Drug metabolism - cytochrome P450 (KEGG)	3	9	83	161	6	0	7.02e-66
Metabolism of xenobiotics by cytochrome P450 (KEGG)	2	9	84	163	4	0	2.55e-70
{CTNNB1,130} (Static Module)	2	3	90	158	9	0	2.71e-91
